# Supplementary material for: Exploring signatures of positive selection in pigmentation candidate genes in populations of East Asian ancestry
Source: BMC Evol Biol. 2013 Jul 12;13:150. doi: 10.1186/1471-2148-13-150 (PMC3727976; doi:10.1186/1471-2148-13-150)
Supplement: Additional file 1: Table S1 — List of the top 0.1% windows for all the statistics used in this study. [file 1471-2148-13-150-S1.xlsx]

## Sheet: Supplementary_Table_1
Test	chr	start	end
LSBL	1	1300001	1325000
LSBL	1	1325001	1350000
LSBL	1	1350001	1375000
F*-JPT/D*-JPT	1	12700001	12725000
IHS	1	12900001	12925000
D-JPT	1	27000001	27025000
D-JPT	1	27025001	27050000
D-JPT	1	27050001	27075000
D-JPT	1	27075001	27100000
D-JPT	1	27100001	27125000
D-CHS/D-CHB/F*-CHS/D-JPT	1	27250001	27275000
F*-CHS/D-CHB/D*-CHS	1	27350001	27375000
F*-JPT/D*-JPT	1	33000001	33025000
rsbEasEur	1	35300001	35325000
D-CHB	1	37450001	37475000
D*-JPT	1	46675001	46700000
D*-JPT	1	46725001	46750000
D*-JPT/F*-JPT	1	46775001	46800000
D*-JPT/H-CHB/F*-JPT/H-JPT/H-CHS	1	46800001	46825000
F*-CHS/D*-CHS	1	49150001	49175000
rsbEasAfr	1	50800001	50825000
D-JPT	1	51825001	51850000
D-CHB/D-CHS/F*-CHS/D*-CHS	1	64350001	64375000
rsbEasEur	1	66925001	66950000
D-JPT	1	69325001	69350000
D-JPT	1	69350001	69375000
D-JPT/F*-JPT/D*-JPT	1	69400001	69425000
D-JPT	1	75625001	75650000
F*-JPT/D*-JPT	1	75650001	75675000
H-CHS	1	80825001	80850000
D-CHB	1	92650001	92675000
D-CHB	1	102125001	102150000
rsbEasAfr	1	103625001	103650000
rsbEasAfr	1	103750001	103775000
D*-CHS/F*-CHS/H-CHS/H-CHB	1	119350001	119375000
rsbEasEur	1	142700001	142725000
D*-CHB/F*-CHB	1	150000001	150025000
F*-CHB	1	150075001	150100000
D-CHB/F*-CHB	1	154950001	154975000
LSBL	1	155025001	155050000
LSBL	1	155050001	155075000
LSBL	1	155075001	155100000
H-CHB	1	157025001	157050000
rsbEasEur	1	158175001	158200000
D*-JPT/F*-JPT	1	162975001	163000000
LSBL	1	165450001	165475000
rsbEasEur	1	165600001	165625000
rsbEasEur	1	168975001	169000000
rsbEasEur	1	169300001	169325000
D*-CHB/F*-CHB	1	171000001	171025000
D*-CHS/H-CHS/D*-JPT/H-JPT/F*-CHS	1	175225001	175250000
D-JPT	1	177025001	177050000
F*-CHB/D*-CHB/D-CHB	1	185725001	185750000
D-JPT/F*-CHB/D*-CHB/F*-JPT/D*-JPT/D-CHB	1	185750001	185775000
D-CHB/D-JPT	1	185875001	185900000
H-CHS/H-CHB/H-JPT	1	188850001	188875000
rsbEasAfr	1	189525001	189550000
H-CHS/H-JPT	1	195800001	195825000
D-JPT	1	196250001	196275000
F*-JPT/D-JPT/D*-JPT	1	206300001	206325000
rsbEasEur	1	212075001	212100000
rsbEasEur	1	212100001	212125000
D*-JPT	1	224275001	224300000
LSBL	1	234275001	234300000
LSBL	1	234300001	234325000
LSBL	1	234325001	234350000
rsbEasAfr	1	236650001	236675000
D*-CHB/F*-CHB	1	238225001	238250000
D*-CHB	1	238250001	238275000
D*-CHB	1	240200001	240225000
rsbEasEur	1	244500001	244525000
D-CHB/F*-CHB/D*-CHB/D-CHS	1	245000001	245025000
rsbEasAfr	1	247125001	247150000
D-CHB	1	247150001	247175000
F*-CHB/D*-CHB	1	247875001	247900000
D*-CHS/F*-CHS/D*-CHB/F*-CHB	1	247925001	247950000
F*-CHS/D*-CHS/D-CHS	1	247950001	247975000
F*-CHB/D-CHS/D-CHB/D*-CHB/F*-CHS/D*-CHS	1	247975001	248000000
rsbEasAfr	1	248325001	248350000
H-CHB/H-CHS	2	625001	650000
rsbEasEur	2	825001	850000
rsbEasEur	2	925001	950000
H-CHS	2	950001	975000
H-CHS/H-JPT	2	1600001	1625000
H-CHB	2	5650001	5675000
IHS/rsbEasEur	2	9875001	9900000
H-CHS/H-CHB/H-JPT	2	15175001	15200000
rsbEasEur	2	17225001	17250000
H-CHB	2	17975001	18000000
LSBL	2	18000001	18025000
H-CHS/H-CHB	2	21375001	21400000
D-JPT	2	21950001	21975000
LSBL	2	25950001	25975000
LSBL	2	26050001	26075000
LSBL	2	26100001	26125000
LSBL	2	26200001	26225000
LSBL	2	26275001	26300000
LSBL	2	26350001	26375000
LSBL	2	26375001	26400000
F*-CHB	2	28425001	28450000
D-CHS	2	28450001	28475000
LSBL	2	33150001	33175000
LSBL	2	33225001	33250000
F*-CHS/D*-CHS/D-CHB/D-CHS	2	65425001	65450000
D-CHB	2	72125001	72150000
D-JPT/D-CHB	2	72425001	72450000
D-JPT	2	72475001	72500000
D-CHS/D-CHB/D-JPT/F*-JPT	2	72500001	72525000
D-CHS/F*-CHS	2	72525001	72550000
D-CHS/D-JPT	2	72550001	72575000
D-CHS/D-JPT/F*-JPT/D-CHB/D*-JPT	2	72575001	72600000
D-JPT	2	72600001	72625000
D-CHS/F*-CHS/D*-CHS/D-CHB/D-JPT	2	72625001	72650000
D-CHS/D-JPT/F*-CHS/D-CHB/D*-CHS/F*-JPT	2	72650001	72675000
D-JPT	2	72675001	72700000
D-JPT	2	72725001	72750000
D-JPT	2	72900001	72925000
D-CHS	2	72925001	72950000
D-CHS	2	72950001	72975000
rsbEasAfr/IHS	2	81100001	81125000
F*-CHS/D*-CHS/D-CHS	2	82500001	82525000
D-CHS	2	82625001	82650000
D-CHS	2	82725001	82750000
D-CHS	2	82775001	82800000
F*-CHS/D*-CHS/D-CHB/D-CHS	2	84750001	84775000
F*-CHS/D*-CHS	2	84825001	84850000
F*-CHS/D*-CHS	2	84850001	84875000
IHS	2	87525001	87550000
rsbEasAfr	2	91675001	91700000
LSBL	2	108925001	108950000
D-CHB	2	108950001	108975000
LSBL/D-CHB	2	108975001	109000000
LSBL	2	109025001	109050000
LSBL	2	109075001	109100000
LSBL	2	109100001	109125000
LSBL	2	109200001	109225000
LSBL	2	109250001	109275000
rsbEasEur	2	109300001	109325000
LSBL	2	109350001	109375000
LSBL	2	109450001	109475000
LSBL	2	109475001	109500000
LSBL	2	109500001	109525000
LSBL/rsbEasAfr	2	109525001	109550000
LSBL/D-CHB	2	109550001	109575000
IHS	2	117575001	117600000
D-CHB	2	118975001	119000000
F*-CHB	2	121675001	121700000
IHS	2	125450001	125475000
LSBL	2	125850001	125875000
LSBL	2	125900001	125925000
LSBL	2	125925001	125950000
D*-CHS	2	127700001	127725000
F*-CHB/D*-CHB/F*-JPT/D-CHB/F*-CHS/D*-JPT/D-CHS/D-JPT/D*-CHS	2	129400001	129425000
H-CHB/H-CHS/H-JPT	2	132225001	132250000
D*-CHS	2	137925001	137950000
H-CHS/H-CHB	2	138050001	138075000
F*-CHB/D*-CHB	2	141200001	141225000
D*-CHS/F*-CHS	2	141225001	141250000
F*-CHB	2	149600001	149625000
D*-CHS/F*-CHS	2	151125001	151150000
D-JPT	2	151550001	151575000
rsbEasAfr	2	157575001	157600000
F*-CHB/D*-CHB	2	158325001	158350000
rsbEasEur	2	159700001	159725000
rsbEasEur	2	159725001	159750000
H-JPT/H-CHB/H-CHS	2	168025001	168050000
rsbEasAfr	2	173050001	173075000
LSBL	2	175150001	175175000
D-JPT/D-CHS	2	177575001	177600000
rsbEasAfr	2	177625001	177650000
D*-CHB/F*-CHB	2	180900001	180925000
D-CHS/F*-CHS/D*-CHS	2	195025001	195050000
F*-CHS/D*-CHS/D-CHS	2	195050001	195075000
D-JPT	2	197475001	197500000
D-CHB	2	201800001	201825000
D-CHB	2	206275001	206300000
D-CHB/D-CHS	2	206300001	206325000
D*-CHS/F*-CHS	2	210800001	210825000
rsbEasEur	2	213025001	213050000
D*-CHS/F*-CHS/F*-JPT/D*-JPT	2	214175001	214200000
D*-JPT/D*-CHS/F*-JPT/F*-CHS	2	214250001	214275000
D*-CHS/F*-CHS	2	214275001	214300000
D*-CHS/F*-CHS/D*-JPT/F*-JPT	2	214300001	214325000
D*-CHS/F*-CHS	2	214425001	214450000
LSBL	2	216250001	216275000
LSBL	2	216300001	216325000
D-JPT	2	218500001	218525000
D*-JPT/F*-JPT/H-CHS	2	223925001	223950000
F*-CHB/D*-CHB	2	232200001	232225000
F*-JPT/D*-JPT	2	236625001	236650000
D-CHS	2	238025001	238050000
D-CHS	2	238050001	238075000
rsbEasAfr	3	550001	575000
D-CHB	3	650001	675000
rsbEasEur	3	2875001	2900000
rsbEasEur	3	9300001	9325000
rsbEasEur	3	16775001	16800000
D-CHS/D-JPT	3	17325001	17350000
D-JPT	3	17350001	17375000
D-JPT/D-CHS	3	17375001	17400000
D-JPT	3	17400001	17425000
D-JPT	3	17475001	17500000
D-JPT	3	17525001	17550000
D-JPT	3	17575001	17600000
D-JPT/D-CHS	3	17600001	17625000
D-JPT	3	17625001	17650000
D-CHS	3	17750001	17775000
D-CHS/H-CHS/H-CHB	3	17825001	17850000
F*-CHS/D*-CHS	3	19050001	19075000
D-CHS	3	25900001	25925000
D-CHB	3	26000001	26025000
D-CHB	3	26050001	26075000
D-CHB	3	26100001	26125000
rsbEasAfr	3	26200001	26225000
H-CHS/H-JPT	3	36450001	36475000
IHS/rsbEasEur/rsbEasAfr	3	36900001	36925000
F*-CHS/D*-CHS/F*-CHB/D*-CHB/D-CHS	3	37925001	37950000
D-JPT	3	37950001	37975000
F*-CHB/D*-CHB	3	40850001	40875000
H-CHS/H-CHB	3	41425001	41450000
D-CHS	3	52350001	52375000
rsbEasEur	3	55050001	55075000
H-CHS/H-JPT/H-CHB	3	62675001	62700000
F*-CHS/D*-CHS/D*-JPT/F*-JPT/D-CHS	3	69950001	69975000
LSBL	3	71475001	71500000
D-JPT	3	71500001	71525000
H-CHB	3	85575001	85600000
H-CHB	3	87375001	87400000
F*-CHB/D*-CHB/D-CHB	3	101950001	101975000
D-CHB	3	102050001	102075000
LSBL	3	107175001	107200000
LSBL	3	107200001	107225000
rsbEasEur	3	107225001	107250000
rsbEasEur	3	107375001	107400000
LSBL	3	108150001	108175000
LSBL	3	108175001	108200000
LSBL	3	108200001	108225000
D-CHS	3	114525001	114550000
D-JPT	3	114575001	114600000
D-CHS	3	135375001	135400000
F*-CHB/D*-CHB	3	135575001	135600000
LSBL	3	139050001	139075000
LSBL	3	139100001	139125000
LSBL	3	139125001	139150000
LSBL	3	139175001	139200000
LSBL	3	139200001	139225000
H-JPT/H-CHS/H-CHB/D*-CHB	3	143625001	143650000
D-JPT/F*-JPT/D*-JPT	3	154750001	154775000
IHS	3	165725001	165750000
rsbEasEur	3	166525001	166550000
D*-JPT/F*-JPT	3	167800001	167825000
D*-JPT/F*-JPT	3	167825001	167850000
F*-CHB	3	167850001	167875000
D-CHB	3	170775001	170800000
D*-CHB/F*-CHB	3	170800001	170825000
D*-CHS/D*-CHB/F*-CHS/F*-CHB	3	173050001	173075000
D-JPT	3	175275001	175300000
H-JPT	3	183000001	183025000
H-JPT	3	190050001	190075000
rsbEasAfr	3	194100001	194125000
IHS/rsbEasAfr	3	195825001	195850000
IHS/rsbEasEur	4	3825001	3850000
rsbEasAfr/IHS	4	8950001	8975000
rsbEasAfr	4	8975001	9000000
rsbEasAfr	4	9500001	9525000
D-JPT	4	11800001	11825000
D-CHB	4	13675001	13700000
IHS	4	21100001	21125000
rsbEasEur	4	28925001	28950000
H-JPT/H-CHB	4	34750001	34775000
H-CHS/H-JPT/H-CHB	4	35550001	35575000
D*-CHS/F*-CHS	4	35575001	35600000
F*-CHS/D*-CHS	4	35600001	35625000
H-CHB/H-JPT/H-CHS	4	36950001	36975000
D-JPT	4	41900001	41925000
D-JPT/D-CHB	4	41925001	41950000
D-CHB/D-JPT	4	41950001	41975000
IHS	4	42025001	42050000
D*-CHB/F*-CHB	4	45575001	45600000
F*-CHB/D-CHB	4	45675001	45700000
D*-CHS/F*-CHS	4	58425001	58450000
D*-CHB/F*-CHB	4	64525001	64550000
D*-CHB/F*-CHB	4	64550001	64575000
rsbEasEur	4	64700001	64725000
IHS	4	65525001	65550000
rsbEasEur	4	68225001	68250000
rsbEasEur	4	68250001	68275000
IHS	4	70400001	70425000
H-CHS	4	76800001	76825000
H-CHS/H-CHB/H-JPT	4	76950001	76975000
IHS	4	78250001	78275000
D*-CHB/F*-CHB	4	86450001	86475000
F*-CHB/D-CHB/D*-CHB	4	90325001	90350000
D*-JPT/F*-JPT	4	91175001	91200000
D*-CHS/F*-CHS	4	91325001	91350000
D*-CHS/F*-CHS/F*-JPT/D*-JPT	4	91375001	91400000
D*-JPT/F*-JPT	4	91400001	91425000
rsbEasAfr	4	98125001	98150000
rsbEasEur	4	100325001	100350000
D-JPT	4	101775001	101800000
rsbEasAfr	4	103325001	103350000
rsbEasEur	4	104450001	104475000
F*-CHS/D*-CHS	4	109250001	109275000
D*-CHS/F*-CHS	4	116600001	116625000
F*-CHS/D*-CHS	4	116625001	116650000
IHS	4	132875001	132900000
D*-JPT/F*-JPT	4	133100001	133125000
H-JPT	4	133425001	133450000
D*-JPT/F*-JPT	4	135425001	135450000
D*-JPT/F*-JPT/H-JPT/H-CHB/H-CHS	4	143500001	143525000
H-CHB/H-CHS/H-JPT	4	144875001	144900000
H-CHB/H-JPT	4	144900001	144925000
D*-JPT/F*-JPT	4	153175001	153200000
IHS	4	156450001	156475000
H-CHS/H-CHB/H-JPT	4	157975001	158000000
IHS	4	159375001	159400000
H-CHB	4	161775001	161800000
D*-CHB	4	162575001	162600000
D-CHS	4	164150001	164175000
H-JPT/H-CHS/H-CHB	4	165650001	165675000
H-CHS	4	166075001	166100000
IHS	4	167375001	167400000
rsbEasEur/rsbEasAfr	4	168700001	168725000
rsbEasAfr	4	170350001	170375000
IHS	4	171225001	171250000
D*-JPT/F*-JPT/D*-CHB/F*-CHB	4	172575001	172600000
D-CHB	4	177725001	177750000
H-CHB	4	179850001	179875000
D*-CHB/F*-CHB	4	180200001	180225000
D*-CHS/F*-CHS	4	184050001	184075000
D*-CHS/F*-CHS	4	184075001	184100000
H-CHS/H-JPT/H-CHB	4	184275001	184300000
H-JPT/H-CHB/H-CHS	4	187400001	187425000
rsbEasAfr	4	188850001	188875000
IHS/rsbEasEur	4	189825001	189850000
IHS	5	150001	175000
rsbEasEur	5	1750001	1775000
rsbEasEur/IHS	5	3400001	3425000
IHS	5	3625001	3650000
F*-CHB/D*-CHB	5	4175001	4200000
D*-CHB/F*-CHB	5	4200001	4225000
F*-JPT/D*-JPT	5	4450001	4475000
rsbEasEur	5	6575001	6600000
IHS	5	8725001	8750000
rsbEasEur/rsbEasAfr	5	10325001	10350000
H-CHB/H-CHS/H-JPT	5	12925001	12950000
H-CHB/H-JPT/H-CHS	5	28975001	29000000
H-CHB	5	29000001	29025000
rsbEasEur	5	29200001	29225000
rsbEasEur	5	29225001	29250000
rsbEasEur	5	29250001	29275000
rsbEasEur	5	29275001	29300000
rsbEasEur	5	29300001	29325000
rsbEasEur	5	29325001	29350000
H-JPT/H-CHB	5	29625001	29650000
D*-CHB	5	30425001	30450000
H-JPT/H-CHS	5	34425001	34450000
F*-JPT/D*-JPT	5	38650001	38675000
H-CHS/H-CHB/H-JPT	5	41600001	41625000
F*-CHS/D*-CHS/D-CHS	5	41650001	41675000
D*-CHS/F*-CHS/D-CHS	5	41675001	41700000
F*-CHS/D*-CHS	5	41700001	41725000
F*-CHS/D*-CHS	5	41775001	41800000
D-CHS/F*-CHS	5	41925001	41950000
rsbEasAfr	5	49600001	49625000
rsbEasAfr	5	49625001	49650000
IHS	5	60575001	60600000
D*-JPT/F*-JPT	5	64200001	64225000
rsbEasAfr	5	64525001	64550000
H-JPT/H-CHB/H-CHS	5	79950001	79975000
F*-CHS	5	87225001	87250000
F*-CHS/D*-CHS	5	87250001	87275000
rsbEasEur	5	103525001	103550000
IHS	5	113600001	113625000
IHS	5	116675001	116700000
D-JPT/D-CHS	5	117350001	117375000
D-JPT	5	117375001	117400000
D-JPT	5	117450001	117475000
D-JPT/D-CHS/D-CHB	5	117500001	117525000
D-CHS/D*-CHS/F*-CHS/D-JPT/F*-JPT/D-CHB/D*-JPT	5	117525001	117550000
D-CHS/F*-CHS/D*-CHS	5	117575001	117600000
rsbEasEur	5	117675001	117700000
D-JPT	5	118150001	118175000
D-CHB/D-CHS/F*-CHB	5	119700001	119725000
D-CHB/D-CHS/F*-CHB	5	119750001	119775000
D-CHB/D-JPT	5	119775001	119800000
D*-CHS/F*-CHS	5	124775001	124800000
H-CHS/H-CHB	5	128275001	128300000
H-CHS/H-CHB/H-JPT	5	128300001	128325000
D*-CHS/F*-CHS	5	135575001	135600000
D-CHS	5	137025001	137050000
F*-JPT/D*-JPT	5	141350001	141375000
D-JPT	5	153525001	153550000
D*-CHB	5	154375001	154400000
IHS	5	159100001	159125000
H-JPT	5	166650001	166675000
D-JPT	5	175150001	175175000
H-CHS/H-CHB/H-JPT	5	177325001	177350000
rsbEasEur	5	179050001	179075000
rsbEasAfr	5	180700001	180725000
H-CHS/H-JPT/H-CHB	6	3700001	3725000
H-JPT	6	8450001	8475000
F*-CHB/D*-CHB/D-CHB	6	12775001	12800000
D-CHB	6	12875001	12900000
H-CHB	6	29375001	29400000
H-JPT/H-CHS/H-CHB	6	30375001	30400000
H-CHS	6	32350001	32375000
IHS	6	32375001	32400000
H-CHS	6	32725001	32750000
H-JPT/H-CHS/H-CHB	6	32750001	32775000
F*-JPT/D*-JPT	6	41050001	41075000
F*-JPT/D*-JPT	6	41075001	41100000
F*-JPT/D*-JPT/D-JPT	6	41100001	41125000
D-CHB/D-JPT/D-CHS	6	50000001	50025000
D-CHB/D-CHS	6	50025001	50050000
H-CHB	6	55750001	55775000
rsbEasAfr	6	58600001	58625000
rsbEasAfr	6	58625001	58650000
IHS	6	69150001	69175000
rsbEasEur	6	69750001	69775000
rsbEasEur	6	69775001	69800000
H-CHS	6	70325001	70350000
F*-CHB/D*-CHB	6	71850001	71875000
H-JPT	6	78875001	78900000
D*-CHB/F*-CHB/H-CHB/H-JPT	6	79350001	79375000
D*-CHB/H-CHB	6	82675001	82700000
H-CHB/H-CHS/H-JPT	6	85900001	85925000
rsbEasAfr	6	89900001	89925000
D*-JPT/F*-JPT	6	101750001	101775000
IHS	6	103925001	103950000
rsbEasAfr	6	105800001	105825000
D-JPT/D-CHS	6	105900001	105925000
D-CHB	6	105925001	105950000
rsbEasAfr	6	105950001	105975000
D-JPT/F*-JPT	6	110325001	110350000
F*-CHS/D-CHS/D*-CHS	6	113825001	113850000
H-CHS	6	119625001	119650000
D-CHS	6	126875001	126900000
D-CHS/D-CHB/F*-CHS	6	127025001	127050000
D-CHS	6	127350001	127375000
F*-CHS/D*-CHS	6	128625001	128650000
D-CHB	6	128875001	128900000
F*-JPT/D*-JPT	6	129050001	129075000
rsbEasAfr	6	131600001	131625000
D*-CHB/F*-CHB	6	136025001	136050000
D*-CHB	6	153825001	153850000
rsbEasEur	6	158850001	158875000
D*-CHS/H-CHS	6	159800001	159825000
H-JPT/H-CHB	6	167625001	167650000
LSBL/rsbEasEur	6	170725001	170750000
LSBL	7	7050001	7075000
H-CHS	7	8975001	9000000
IHS	7	13400001	13425000
D-CHS	7	19100001	19125000
IHS	7	19850001	19875000
D*-CHS	7	23225001	23250000
D*-CHB	7	42550001	42575000
D*-CHS/F*-CHS	7	42575001	42600000
F*-JPT/D*-JPT/D-JPT	7	44400001	44425000
F*-JPT	7	44425001	44450000
F*-CHB/D*-CHB/F*-JPT/D*-JPT	7	44450001	44475000
D-CHB/D-JPT/F*-CHB/F*-JPT/D-CHS/D*-CHB/D*-JPT	7	44475001	44500000
rsbEasEur	7	50000001	50025000
H-JPT/H-CHS	7	54125001	54150000
D*-CHB	7	54650001	54675000
rsbEasAfr	7	57800001	57825000
rsbEasAfr	7	57825001	57850000
rsbEasAfr	7	57850001	57875000
rsbEasAfr/IHS	7	62475001	62500000
H-CHB/H-CHS	7	66600001	66625000
H-CHB/H-CHS/H-JPT	7	66625001	66650000
H-CHS/H-CHB	7	67425001	67450000
H-JPT/H-CHS/H-CHB	7	81100001	81125000
rsbEasEur	7	88800001	88825000
H-CHS/H-CHB	7	89150001	89175000
D-JPT	7	101700001	101725000
rsbEasAfr	7	112425001	112450000
D-CHB/D-JPT	7	117375001	117400000
D-CHB	7	117425001	117450000
H-JPT	7	119750001	119775000
rsbEasAfr	7	125775001	125800000
F*-CHB/D-CHB/D*-CHB	7	136475001	136500000
F*-CHS/D*-CHS	7	136525001	136550000
D-CHB	7	139300001	139325000
D*-CHB/F*-CHB	7	144350001	144375000
D*-CHB/F*-CHB	7	144400001	144425000
D*-CHB	7	144425001	144450000
rsbEasAfr	7	146400001	146425000
D-CHB/D-CHS/F*-CHB/D*-CHB	7	147325001	147350000
IHS	7	149925001	149950000
IHS	7	149975001	150000000
H-JPT/H-CHB	8	1200001	1225000
H-JPT	8	2075001	2100000
H-CHB/H-JPT	8	3550001	3575000
H-JPT	8	5000001	5025000
H-CHS/H-CHB	8	5900001	5925000
IHS	8	5950001	5975000
H-CHB/H-CHS/H-JPT/D-CHS	8	11775001	11800000
rsbEasAfr/rsbEasEur/IHS	8	11975001	12000000
H-CHS/H-CHB/H-JPT	8	13650001	13675000
H-CHS/H-CHB/H-JPT	8	14250001	14275000
H-JPT/H-CHS/H-CHB	8	15275001	15300000
D*-CHS	8	16350001	16375000
rsbEasAfr	8	30575001	30600000
rsbEasEur	8	32200001	32225000
D-CHB/F*-CHB	8	37475001	37500000
D-CHB	8	41275001	41300000
rsbEasEur	8	43375001	43400000
rsbEasAfr	8	47475001	47500000
rsbEasAfr/IHS	8	47500001	47525000
rsbEasAfr	8	52150001	52175000
D-CHB	8	67500001	67525000
F*-CHB/D-CHB/D*-CHB	8	67525001	67550000
D-CHS	8	67700001	67725000
LSBL	8	73825001	73850000
LSBL	8	73850001	73875000
D*-CHS/F*-CHS/D*-JPT/H-CHS/F*-JPT/H-JPT/H-CHB	8	79075001	79100000
F*-CHS/D*-CHS	8	81525001	81550000
F*-CHS	8	81600001	81625000
D-CHS/F*-CHS/D*-CHS	8	81725001	81750000
D*-CHB/F*-CHB	8	84975001	85000000
F*-JPT	8	93000001	93025000
D-JPT/F*-JPT/D*-JPT/D-CHB	8	93025001	93050000
D-JPT/F*-JPT/D-CHS/D*-JPT/D-CHB	8	93050001	93075000
F*-JPT/D-JPT/D*-JPT	8	93075001	93100000
H-CHS	8	94950001	94975000
F*-JPT/D*-JPT	8	100800001	100825000
D*-CHB	8	111675001	111700000
D*-CHB/F*-CHB	8	111800001	111825000
D*-CHB/F*-CHB	8	111825001	111850000
rsbEasEur	8	112350001	112375000
IHS	8	120900001	120925000
D-CHB/D*-CHB/F*-CHB/D-CHS/F*-CHS/D*-CHS	8	127100001	127125000
D-CHB/F*-CHB	8	127125001	127150000
D-JPT	8	129550001	129575000
D*-CHB	8	130850001	130875000
D*-CHB/F*-CHB	8	130950001	130975000
D*-CHB/F*-CHB	8	133175001	133200000
D*-CHS/F*-CHS	8	136250001	136275000
D*-JPT/F*-JPT	8	136400001	136425000
H-CHS/H-CHB	8	138900001	138925000
D-CHB	8	138950001	138975000
D-JPT/D-CHS	8	138975001	139000000
rsbEasEur	8	139050001	139075000
D*-JPT	8	141250001	141275000
F*-JPT	8	145100001	145125000
D-JPT/F*-JPT/D*-JPT	8	145125001	145150000
rsbEasAfr	8	145500001	145525000
F*-CHB/D*-CHB	8	145775001	145800000
D*-JPT/F*-JPT/D*-CHS/F*-CHS	8	145800001	145825000
D*-CHB/F*-CHB	9	500001	525000
IHS	9	650001	675000
H-JPT/H-CHS/H-CHB	9	8750001	8775000
rsbEasEur	9	9225001	9250000
rsbEasEur	9	9250001	9275000
H-CHB/H-CHS/H-JPT	9	10450001	10475000
D-JPT	9	13850001	13875000
D-JPT/D-CHB/F*-JPT	9	13875001	13900000
D-CHS	9	17875001	17900000
rsbEasAfr	9	25050001	25075000
D*-CHS	9	29825001	29850000
D*-CHB	9	33000001	33025000
IHS/rsbEasEur	9	44100001	44125000
H-CHB/H-JPT/H-CHS/rsbEasEur	9	44250001	44275000
rsbEasEur/IHS/rsbEasAfr	9	65600001	65625000
D-JPT/D-CHS	9	82625001	82650000
D*-CHB/F*-CHB	9	88325001	88350000
D*-CHS/F*-CHS	9	88450001	88475000
D*-CHS/F*-CHS	9	88475001	88500000
rsbEasAfr	9	90950001	90975000
LSBL	9	91175001	91200000
D-CHB	9	91725001	91750000
D-CHS	9	92325001	92350000
H-JPT/D*-JPT	9	106600001	106625000
H-JPT/D*-JPT	9	106625001	106650000
H-CHB/H-CHS/H-JPT	9	106925001	106950000
D-CHB/F*-CHB/D*-CHB	9	108125001	108150000
D-CHB	9	108150001	108175000
F*-CHB/D*-CHB/D-CHB	9	122625001	122650000
F*-CHB/D*-CHB	9	125450001	125475000
F*-CHB/D*-CHB/D-CHB	9	125525001	125550000
H-CHS	9	132600001	132625000
H-CHS/H-CHB	9	132625001	132650000
D-JPT/D-CHB	9	137450001	137475000
D*-CHS	9	139975001	140000000
F*-JPT	9	140700001	140725000
D*-CHS/F*-CHS	10	900001	925000
H-CHS	10	3150001	3175000
D*-CHS/F*-CHS	10	3950001	3975000
rsbEasEur	10	4950001	4975000
D*-JPT	10	5275001	5300000
D*-CHB/F*-CHB	10	10350001	10375000
D*-CHB/F*-CHB/D-CHB	10	15950001	15975000
D-CHS/D-JPT	10	22000001	22025000
D-CHS/F*-CHS	10	22550001	22575000
D-CHB/D-JPT/F*-JPT/D*-JPT/F*-CHB/D*-CHB	10	22725001	22750000
rsbEasEur/IHS/rsbEasAfr	10	25650001	25675000
rsbEasEur	10	25700001	25725000
D*-CHB/F*-CHB	10	26250001	26275000
D*-CHB	10	26275001	26300000
H-CHB/H-CHS	10	26325001	26350000
IHS	10	38725001	38750000
IHS	10	38975001	39000000
IHS	10	39000001	39025000
IHS	10	39025001	39050000
IHS	10	49875001	49900000
D*-CHB/F*-CHB	10	52925001	52950000
D*-CHB/F*-CHB	10	52950001	52975000
D*-JPT/F*-JPT	10	53000001	53025000
H-CHB/H-CHS/H-JPT/rsbEasAfr	10	56175001	56200000
H-JPT/H-CHS/H-CHB	10	56475001	56500000
H-CHB	10	59250001	59275000
H-CHS	10	59775001	59800000
IHS/rsbEasAfr	10	60000001	60025000
H-JPT/H-CHB	10	63250001	63275000
IHS	10	67125001	67150000
H-CHB/H-JPT	10	86875001	86900000
LSBL	10	90775001	90800000
LSBL	10	90800001	90825000
LSBL	10	92075001	92100000
D*-CHS	10	93000001	93025000
F*-CHB/D*-CHB/F*-CHS	10	93025001	93050000
LSBL	10	94900001	94925000
LSBL	10	94950001	94975000
rsbEasEur	10	96950001	96975000
D-CHB	10	102525001	102550000
D-CHS	10	107175001	107200000
F*-CHS/D*-CHS	10	107200001	107225000
D-CHS/F*-CHS	10	107225001	107250000
D*-CHB/F*-CHB	10	130875001	130900000
H-CHS/H-CHB/H-JPT	10	131300001	131325000
H-JPT/H-CHB/H-CHS	10	132600001	132625000
F*-CHS/D*-CHS	10	134450001	134475000
IHS	11	1075001	1100000
rsbEasEur/rsbEasAfr	11	1300001	1325000
IHS	11	2175001	2200000
D*-CHS/F*-CHS/D-CHS	11	4800001	4825000
H-CHS/H-JPT	11	5200001	5225000
H-CHB/H-JPT/IHS	11	5375001	5400000
H-CHB	11	5575001	5600000
H-JPT/H-CHS	11	6100001	6125000
rsbEasEur	11	10500001	10525000
D-CHS/F*-CHS	11	23725001	23750000
rsbEasEur	11	25225001	25250000
F*-JPT/D*-JPT/H-JPT/H-CHB/H-CHS	11	26100001	26125000
D*-JPT/F*-JPT	11	26125001	26150000
H-JPT/H-CHB/H-CHS	11	26175001	26200000
rsbEasAfr	11	36300001	36325000
F*-JPT/D*-JPT	11	37950001	37975000
F*-JPT/D*-JPT/H-CHS/H-JPT/H-CHB	11	38250001	38275000
H-JPT/H-CHB	11	39775001	39800000
D*-JPT/F*-JPT	11	42100001	42125000
D*-JPT	11	42225001	42250000
IHS	11	50225001	50250000
IHS	11	50250001	50275000
D-CHS	11	60900001	60925000
F*-CHS/D*-CHS	11	61325001	61350000
rsbEasAfr	11	68400001	68425000
D-CHS	11	78300001	78325000
D-CHS	11	78325001	78350000
IHS	11	79200001	79225000
IHS	11	86950001	86975000
H-CHB/H-CHS/H-JPT	11	89375001	89400000
H-CHS	11	91175001	91200000
rsbEasEur	11	97825001	97850000
LSBL	11	100825001	100850000
LSBL	11	101025001	101050000
LSBL	11	101050001	101075000
LSBL	11	101075001	101100000
D*-CHS/F*-CHS	11	102225001	102250000
F*-CHB/D*-CHB/F*-CHS/D*-CHS	11	102250001	102275000
D*-CHB/F*-CHB	11	106100001	106125000
H-CHB	11	112250001	112275000
H-CHS	11	112650001	112675000
H-CHS	11	117750001	117775000
F*-CHB/D*-CHB	11	130575001	130600000
rsbEasEur	11	131850001	131875000
rsbEasAfr	12	1275001	1300000
rsbEasAfr	12	1350001	1375000
rsbEasAfr	12	1500001	1525000
rsbEasAfr	12	1525001	1550000
IHS	12	7325001	7350000
F*-CHS/D*-CHS	12	8600001	8625000
D-JPT	12	8775001	8800000
IHS	12	9625001	9650000
IHS	12	9650001	9675000
H-JPT/H-CHS	12	10925001	10950000
D-JPT/D-CHB/F*-JPT	12	14750001	14775000
D*-JPT/F*-JPT	12	24875001	24900000
IHS/rsbEasEur	12	29550001	29575000
rsbEasAfr	12	34325001	34350000
rsbEasEur/IHS	12	40725001	40750000
D-CHB/D-JPT	12	44775001	44800000
D-JPT	12	44800001	44825000
D-JPT	12	44850001	44875000
F*-CHB/D*-CHB/D*-CHS/F*-CHS	12	54200001	54225000
IHS	12	58450001	58475000
rsbEasAfr	12	70075001	70100000
F*-CHB/D*-CHB/D-CHB	12	82875001	82900000
D-CHS	12	83150001	83175000
D-CHS	12	83200001	83225000
D-CHS	12	85250001	85275000
D-CHS/D-JPT	12	85275001	85300000
F*-CHB/D*-CHB	12	88000001	88025000
F*-CHB/D*-CHB	12	88050001	88075000
D-CHB	12	88650001	88675000
D-CHS	12	88675001	88700000
rsbEasAfr	12	124050001	124075000
rsbEasEur/IHS	12	124375001	124400000
IHS	12	127950001	127975000
H-CHB	12	131325001	131350000
IHS	12	132800001	132825000
IHS	12	132825001	132850000
IHS	12	133250001	133275000
rsbEasEur	12	133475001	133500000
H-CHS/H-CHB/H-JPT	13	19775001	19800000
H-JPT/H-CHS/H-CHB	13	19925001	19950000
H-JPT/H-CHS	13	19950001	19975000
D*-CHS	13	21850001	21875000
rsbEasAfr	13	21900001	21925000
D-CHB/F*-CHB/D*-CHB	13	33450001	33475000
LSBL	13	34875001	34900000
LSBL	13	34900001	34925000
LSBL	13	34925001	34950000
D-CHB/F*-JPT	13	38900001	38925000
D*-CHS/F*-CHS/D*-JPT/F*-JPT	13	42200001	42225000
D*-CHS/F*-CHS	13	42225001	42250000
D*-JPT/F*-JPT/H-JPT	13	48000001	48025000
D*-JPT/F*-JPT	13	48025001	48050000
IHS	13	52900001	52925000
H-CHS	13	68350001	68375000
rsbEasEur	13	72825001	72850000
D*-CHS/F*-CHS/D*-CHB/F*-CHB	13	84350001	84375000
rsbEasEur	13	86300001	86325000
H-CHB	13	87775001	87800000
D*-CHS	13	97600001	97625000
IHS	13	114525001	114550000
IHS	13	114775001	114800000
IHS	14	20700001	20725000
D*-CHS/F*-CHS/D*-CHB/F*-CHB	14	24400001	24425000
D*-CHS	14	40400001	40425000
F*-JPT	14	46000001	46025000
H-JPT	14	48300001	48325000
D-JPT	14	50125001	50150000
D-CHS	14	68675001	68700000
rsbEasAfr	14	69350001	69375000
rsbEasEur	14	77975001	78000000
D-CHB/F*-CHB/D*-CHB	14	90425001	90450000
LSBL	14	97250001	97275000
LSBL	14	97350001	97375000
F*-JPT/D*-JPT	14	97925001	97950000
rsbEasAfr	14	99050001	99075000
D-CHS/F*-CHS/D*-CHS	14	105775001	105800000
D-CHS/D-JPT/F*-CHS	14	105800001	105825000
F*-CHS/D*-CHS	14	105825001	105850000
H-CHB/H-JPT	14	106350001	106375000
rsbEasEur	15	25150001	25175000
LSBL	15	28175001	28200000
LSBL	15	28200001	28225000
rsbEasAfr	15	31000001	31025000
rsbEasAfr/IHS	15	31025001	31050000
D-CHS	15	31325001	31350000
D*-JPT/F*-JPT	15	42625001	42650000
H-CHB	15	45725001	45750000
D*-CHS/F*-CHS	15	55225001	55250000
F*-CHS/D*-CHS	15	63700001	63725000
LSBL	15	63775001	63800000
LSBL	15	63800001	63825000
LSBL	15	63825001	63850000
LSBL	15	63850001	63875000
LSBL	15	63875001	63900000
LSBL	15	63900001	63925000
LSBL	15	63925001	63950000
LSBL	15	63950001	63975000
LSBL	15	63975001	64000000
LSBL	15	64000001	64025000
LSBL	15	64025001	64050000
LSBL	15	64050001	64075000
LSBL	15	64075001	64100000
LSBL	15	64100001	64125000
LSBL	15	64125001	64150000
LSBL	15	64150001	64175000
LSBL	15	64175001	64200000
D-JPT	15	65400001	65425000
D-CHB/F*-CHB/D*-CHB	15	68575001	68600000
H-JPT	15	78175001	78200000
F*-CHS/D*-CHS/D-CHB/F*-CHB/D-CHS/D*-CHB	15	89000001	89025000
rsbEasAfr	15	91800001	91825000
rsbEasEur/LSBL	15	93550001	93575000
IHS	16	1500001	1525000
H-CHS/H-JPT	16	5575001	5600000
H-CHB	16	8750001	8775000
IHS	16	16275001	16300000
IHS/rsbEasAfr	16	17125001	17150000
IHS	16	18750001	18775000
F*-CHB/D-CHB	16	31300001	31325000
IHS	16	33025001	33050000
IHS	16	33550001	33575000
IHS	16	33950001	33975000
D-CHS	16	47100001	47125000
D-CHS	16	47550001	47575000
D-CHS/F*-CHS/D*-CHS	16	47800001	47825000
D-CHS/F*-CHS/D*-CHS	16	47825001	47850000
F*-CHS/D*-CHS/D-CHS	16	47850001	47875000
D-CHB/F*-CHB	16	47900001	47925000
F*-CHB/D*-CHB/D-CHB	16	47925001	47950000
D-CHB/F*-CHB/D*-CHB	16	47950001	47975000
LSBL	16	48250001	48275000
LSBL	16	48275001	48300000
LSBL	16	48375001	48400000
LSBL	16	48425001	48450000
D-JPT	16	61400001	61425000
LSBL	16	65775001	65800000
LSBL	16	65800001	65825000
F*-CHS	16	67200001	67225000
F*-CHS/D*-CHS/D-CHS	16	67225001	67250000
D-CHS	16	67250001	67275000
F*-CHS	16	67650001	67675000
IHS	16	77550001	77575000
H-JPT/H-CHS	16	78450001	78475000
LSBL	16	82850001	82875000
F*-JPT/D*-JPT	17	3175001	3200000
H-CHB/H-CHS/H-JPT/D*-JPT/F*-JPT	17	3200001	3225000
LSBL	17	4400001	4425000
D*-CHS/F*-CHS	17	5425001	5450000
LSBL	17	19200001	19225000
rsbEasEur/rsbEasAfr	17	22125001	22150000
rsbEasAfr/rsbEasEur	17	22150001	22175000
rsbEasAfr	17	25400001	25425000
rsbEasAfr	17	25425001	25450000
rsbEasAfr	17	25450001	25475000
F*-CHB/D-CHB/D*-CHB	17	29275001	29300000
H-CHB/H-CHS/H-JPT	17	39825001	39850000
H-JPT/D-JPT/F*-JPT/D*-JPT	17	43750001	43775000
D*-JPT/F*-JPT/H-JPT	17	43775001	43800000
D*-JPT/F*-JPT	17	43800001	43825000
D*-JPT/F*-JPT	17	43825001	43850000
F*-JPT/D*-JPT	17	43875001	43900000
D*-JPT/F*-JPT	17	43900001	43925000
D*-JPT/F*-JPT	17	43925001	43950000
D*-JPT/F*-JPT/D-JPT/H-JPT	17	43950001	43975000
D*-JPT/F*-JPT	17	43975001	44000000
D*-JPT/F*-JPT	17	44000001	44025000
D*-JPT/F*-JPT	17	44025001	44050000
D*-JPT/F*-JPT	17	44050001	44075000
D*-JPT/F*-JPT	17	44075001	44100000
D*-JPT/F*-JPT	17	44100001	44125000
D*-JPT/F*-JPT	17	44125001	44150000
D*-JPT/F*-JPT	17	44150001	44175000
D*-JPT/F*-JPT	17	44175001	44200000
D*-JPT/F*-JPT	17	44200001	44225000
D*-JPT/F*-JPT	17	44225001	44250000
F*-JPT/D*-JPT/D-JPT	17	44250001	44275000
F*-JPT/D*-JPT	17	44275001	44300000
H-JPT	17	44300001	44325000
D*-JPT/F*-JPT	17	44325001	44350000
D*-JPT/F*-JPT/H-JPT	17	44350001	44375000
H-CHS/H-JPT	17	55875001	55900000
H-JPT/H-CHS/H-CHB/D-JPT/F*-JPT/D*-JPT	17	58825001	58850000
H-JPT	17	64000001	64025000
IHS	17	69900001	69925000
rsbEasAfr	17	73875001	73900000
IHS/rsbEasAfr/rsbEasEur	17	78325001	78350000
D-JPT	17	80225001	80250000
rsbEasAfr	18	11750001	11775000
IHS	18	15125001	15150000
D*-CHB/F*-CHB	18	25075001	25100000
F*-CHS/D*-CHS	18	30475001	30500000
F*-CHS/D*-CHS	18	32500001	32525000
LSBL	18	38000001	38025000
D*-JPT	18	39175001	39200000
rsbEasEur	18	46250001	46275000
H-CHB/H-JPT	18	50300001	50325000
H-CHS/H-JPT/H-CHB	18	51475001	51500000
rsbEasAfr	18	52300001	52325000
D*-CHS	18	52400001	52425000
D*-JPT/F*-JPT	18	53825001	53850000
D*-CHB/F*-CHB/H-CHB/H-CHS/H-JPT	18	58425001	58450000
D*-CHB/F*-CHB	18	58450001	58475000
D-CHS	18	63475001	63500000
rsbEasAfr	18	70850001	70875000
H-CHB/H-JPT	18	73300001	73325000
IHS	18	77700001	77725000
rsbEasAfr	19	4500001	4525000
D*-CHB	19	6325001	6350000
D-JPT	19	9650001	9675000
IHS	19	12550001	12575000
D*-CHS	19	14100001	14125000
D-CHB/F*-CHB	19	15475001	15500000
rsbEasEur	19	15675001	15700000
rsbEasEur/IHS	19	15700001	15725000
D*-CHB/F*-CHB	19	24225001	24250000
rsbEasEur/IHS	19	24275001	24300000
rsbEasAfr	19	24300001	24325000
rsbEasAfr	19	24325001	24350000
rsbEasAfr	19	28275001	28300000
rsbEasEur/IHS	19	28300001	28325000
D-CHS/D-CHB	19	32075001	32100000
F*-CHB/D*-CHB/D-CHS/D-CHB/F*-CHS/D*-CHS	19	32375001	32400000
F*-JPT/D-JPT/D*-JPT	19	35025001	35050000
D-JPT	19	39775001	39800000
D-JPT	19	42750001	42775000
rsbEasAfr/IHS	19	49525001	49550000
rsbEasEur	19	51100001	51125000
rsbEasAfr	19	51750001	51775000
rsbEasEur	19	52075001	52100000
D*-CHS	19	52600001	52625000
H-CHB/H-JPT	19	54775001	54800000
LSBL	19	57600001	57625000
LSBL	20	2075001	2100000
F*-CHB/D*-CHB	20	3500001	3525000
H-CHB/H-CHS/H-JPT	20	5425001	5450000
IHS	20	12725001	12750000
LSBL	20	20950001	20975000
F*-CHB/D-CHS/D*-CHB/F*-CHS/D-CHB	20	24800001	24825000
D-CHS/F*-CHB	20	24825001	24850000
D*-CHB/F*-CHB/D-CHB/D-CHS	20	24850001	24875000
F*-CHB/D*-CHB/D-CHB/D-CHS	20	24875001	24900000
H-CHS	20	24900001	24925000
IHS/rsbEasEur	20	26175001	26200000
rsbEasEur	20	26225001	26250000
rsbEasAfr	20	29450001	29475000
rsbEasAfr/rsbEasEur	20	29475001	29500000
D-CHB	20	30225001	30250000
H-CHS/H-CHB	20	44175001	44200000
D-JPT/F*-JPT/D*-JPT	20	53100001	53125000
D-CHS/D-JPT	20	53225001	53250000
H-JPT	20	53425001	53450000
F*-CHB	20	53900001	53925000
F*-CHB/D*-CHB	20	53925001	53950000
F*-JPT/D*-JPT	20	59225001	59250000
LSBL	20	62150001	62175000
LSBL	20	62175001	62200000
IHS	21	10975001	11000000
rsbEasAfr/IHS	21	14575001	14600000
rsbEasAfr	21	14600001	14625000
rsbEasAfr	21	17350001	17375000
rsbEasAfr	21	17825001	17850000
rsbEasAfr	21	18000001	18025000
D*-CHB/D*-CHS/F*-CHB/F*-CHS	21	19250001	19275000
D*-JPT	21	20450001	20475000
H-CHS/H-CHB	21	22425001	22450000
F*-JPT/D*-JPT/D-JPT	21	31500001	31525000
D*-CHS/F*-CHS	21	37725001	37750000
H-JPT/H-CHB/H-CHS	21	41200001	41225000
rsbEasAfr/rsbEasEur	21	43975001	44000000
IHS	21	44275001	44300000
IHS	21	44300001	44325000
LSBL	22	21500001	21525000
D-CHB	22	23300001	23325000
D-CHS/D-CHB	22	23325001	23350000
H-CHB/H-CHS/H-JPT	22	24275001	24300000
rsbEasEur	22	36575001	36600000
LSBL	22	42875001	42900000
D-CHB	22	46750001	46775000
D-JPT/D-CHB/D-CHS	22	46775001	46800000
IHS	22	49125001	49150000
