# Supplementary material for: Exploring signatures of positive selection in pigmentation candidate genes in populations of East Asian ancestry
Source: BMC Evol Biol. 2013 Jul 12;13:150. doi: 10.1186/1471-2148-13-150 (PMC3727976; doi:10.1186/1471-2148-13-150)
Supplement: Additional file 2: Table S2 — Basic annotation of the genes overlapping the top 0.1% windows identified in this study. The annotations were obtained with the DAVID database. The table reports the gene, the gene name, chromosome location, statistical tests for which the gene is an outlier, other references that have reported signatures of selection in the relevant genes, disease class for which genetic associations have been reported, OMIM_disease, KEGG pathway and GOTERM Biological Pathway. [file 1471-2148-13-150-S2.xlsx]

## Sheet: Supplementary_Table_2
Gene	Gene Name	Chr	Start	End	Test	Other references	GENETIC_ASSOCIATION_DB_DISEASE_CLASS	OMIM_DISEASE	KEGG_PATHWAY	GOTERM_BP_ALL
AURKAIP1	aurora kinase A interacting protein 1	1	1309110	1310875	LSBL					GO:0007088~regulation of mitosis,GO:0007346~regulation of mitotic cell cycle,GO:0009893~positive regulation of metabolic process,GO:0010564~regulation of cell cycle process,GO:0010604~positive regulation of macromolecule metabolic process,GO:0010639~negative regulation of organelle organization,GO:0010948~negative regulation of cell cycle process,GO:0019222~regulation of metabolic process,GO:0030…
CCNL2	cyclin L2; chemokine (C-C motif) receptor 6	1	1321091	1334708	LSBL			Genome-wide assocation defines more than 30 distinct susceptibility loci for Crohn's disease,	hsa04060:Cytokine-cytokine receptor interaction,hsa04062:Chemokine signaling pathway,	GO:0002376~immune system process,GO:0006139~nucleobase, nucleoside, nucleotide and nucleic acid metabolic process,GO:0006350~transcription,GO:0006807~nitrogen compound metabolic process,GO:0006873~cellular ion homeostasis,GO:0006874~cellular calcium ion homeostasis,GO:0006875~cellular metal ion homeostasis,GO:0006928~cell motion,GO:0006935~chemotaxis,GO:0006950~response to stress,GO:0006952~defen…
TMEM88B	Transmembrane protein 88B	1	1361508	1363167	LSBL
VWA1	von Willebrand factor A domain containing 1	1	1370241	1378262	LSBL					GO:0009987~cellular process,GO:0016043~cellular component organization,GO:0030198~extracellular matrix organization,GO:0043062~extracellular structure organization,
AADACL4	arylacetamide deacetylase-like 4	1	12704566	12727097	F*-JPT/D*-JPT					GO:0008152~metabolic process,
HNRNPCL1	heterogeneous nuclear ribonucleoprotein C-like; heterogeneous nuclear ribonucleoprotein C-like 1; similar to Heterogeneous nuclear ribonucleoprotein C-like dJ845O24.4 (hnRNP core protein C-like)	1	12907261	12908578	IHS
PRAMEF2	PRAME family member 2	1	12916941	12921764	IHS
ARID1A	AT rich interactive domain 1A (SWI-like)	1	27022524	27108595	D-JPT					GO:0006139~nucleobase, nucleoside, nucleotide and nucleic acid metabolic process,GO:0006325~chromatin organization,GO:0006338~chromatin remodeling,GO:0006350~transcription,GO:0006355~regulation of transcription, DNA-dependent,GO:0006807~nitrogen compound metabolic process,GO:0006996~organelle organization,GO:0007165~signal transduction,GO:0007242~intracellular signaling cascade,GO:0008152~metabol…
PIGV	phosphatidylinositol glycan anchor biosynthesis, class V	1	27113963	27124889	D-JPT				hsa00563:Glycosylphosphatidylinositol(GPI)-anchor biosynthesis,	GO:0006464~protein modification process,GO:0006497~protein amino acid lipidation,GO:0006505~GPI anchor metabolic process,GO:0006506~GPI anchor biosynthetic process,GO:0006629~lipid metabolic process,GO:0006644~phospholipid metabolic process,GO:0006650~glycerophospholipid metabolic process,GO:0008152~metabolic process,GO:0008610~lipid biosynthetic process,GO:0008654~phospholipid biosynthetic proce…
NUDC	nuclear distribution gene C homolog (A. nidulans)	1	27226729	27273353	D-CHS/D-CHB/F*-CHS/D-JPT					GO:0000087~M phase of mitotic cell cycle,GO:0000278~mitotic cell cycle,GO:0000279~M phase,GO:0000280~nuclear division,GO:0006996~organelle organization,GO:0007049~cell cycle,GO:0007067~mitosis,GO:0007097~nuclear migration,GO:0007275~multicellular organismal development,GO:0008283~cell proliferation,GO:0009719~response to endogenous stimulus,GO:0009725~response to hormone stimulus,GO:0009987~cellu…
ZBTB8A	zinc finger and BTB domain containing 8A	1	33005028	33066591	F*-JPT/D*-JPT					GO:0006139~nucleobase, nucleoside, nucleotide and nucleic acid metabolic process,GO:0006350~transcription,GO:0006807~nitrogen compound metabolic process,GO:0008152~metabolic process,GO:0009058~biosynthetic process,GO:0009059~macromolecule biosynthetic process,GO:0009889~regulation of biosynthetic process,GO:0009987~cellular process,GO:0010467~gene expression,GO:0010468~regulation of gene expressi…
SMIM12	chromosome 1 open reading frame 212	1	35178338	35325417	rsbEasEur
GRIK3	glutamate receptor, ionotropic, kainate 3	1	37261128	37499730	D-CHB		CHEMDEPENDENCY,PSYCH,UNKNOWN,		hsa04080:Neuroactive ligand-receptor interaction,	GO:0006810~transport,GO:0006811~ion transport,GO:0006873~cellular ion homeostasis,GO:0007166~cell surface receptor linked signal transduction,GO:0007186~G-protein coupled receptor protein signaling pathway,GO:0007215~glutamate signaling pathway,GO:0007216~metabotropic glutamate receptor signaling pathway,GO:0009987~cellular process,GO:0010646~regulation of cell communication,GO:0010648~negative r…
POMGNT1	protein O-linked mannose beta1,2-N-acetylglucosaminyltransferase	1	46654354	46685977	D*-JPT			Muscle-eye-brain disease,	hsa00514:O-Mannosyl glycan biosynthesis,	GO:0005975~carbohydrate metabolic process,GO:0006464~protein modification process,GO:0006486~protein amino acid glycosylation,GO:0006487~protein amino acid N-linked glycosylation,GO:0006493~protein amino acid O-linked glycosylation,GO:0008152~metabolic process,GO:0009058~biosynthetic process,GO:0009059~macromolecule biosynthetic process,GO:0009100~glycoprotein metabolic process,GO:0009101~glycopr…
LURAP1	chromosome 1 open reading frame 190	1	46669006	46686933	D*-JPT
RAD54L	RAD54-like (S. cerevisiae)	1	46713360	46744145	D*-JPT		CANCER,	Breast cancer, invasive intraductal,Colon adenocarcinoma,Lymphoma, non-Hodgkin,	hsa03440:Homologous recombination,	GO:0000279~M phase,GO:0000724~double-strand break repair via homologous recombination,GO:0000725~recombinational repair,GO:0006139~nucleobase, nucleoside, nucleotide and nucleic acid metabolic process,GO:0006259~DNA metabolic process,GO:0006281~DNA repair,GO:0006302~double-strand break repair,GO:0006310~DNA recombination,GO:0006807~nitrogen compound metabolic process,GO:0006950~response to stress…
LRRC41	leucine rich repeat containing 41	1	46726868	46769280	D*-JPT					GO:0006508~proteolysis,GO:0008152~metabolic process,GO:0009056~catabolic process,GO:0009057~macromolecule catabolic process,GO:0009987~cellular process,GO:0019538~protein metabolic process,GO:0019941~modification-dependent protein catabolic process,GO:0030163~protein catabolic process,GO:0043170~macromolecule metabolic process,GO:0043632~modification-dependent macromolecule catabolic process,GO:0…
UQCRH	ubiquinol-cytochrome c reductase hinge protein-like; ubiquinol-cytochrome c reductase hinge protein	1	46769303	46782448	D*-JPT/F*-JPT				hsa00190:Oxidative phosphorylation,hsa04260:Cardiac muscle contraction,hsa05010:Alzheimer's disease,hsa05012:Parkinson's disease,hsa05016:Huntington's disease,	GO:0006091~generation of precursor metabolites and energy,GO:0006119~oxidative phosphorylation,GO:0006122~mitochondrial electron transport, ubiquinol to cytochrome c,GO:0006461~protein complex assembly,GO:0006793~phosphorus metabolic process,GO:0006796~phosphate metabolic process,GO:0006810~transport,GO:0008152~metabolic process,GO:0009060~aerobic respiration,GO:0009987~cellular process,GO:001598…
NSUN4	NOL1/NOP2/Sun domain family, member 4	1	46805849	46830824	D*-JPT/H-CHB/F*-JPT/H-JPT/H-CHS
AGBL4	ATP/GTP binding protein-like 4	1	48998527	50489585	F*-CHS/D*-CHS					GO:0006508~proteolysis,GO:0008152~metabolic process,GO:0019538~protein metabolic process,GO:0043170~macromolecule metabolic process,GO:0044238~primary metabolic process,
EPS15	epidermal growth factor receptor pathway substrate 15	1	51819935	51985000	D-JPT				hsa04144:Endocytosis,	GO:0006810~transport,GO:0006996~organelle organization,GO:0007166~cell surface receptor linked signal transduction,GO:0007167~enzyme linked receptor protein signaling pathway,GO:0007169~transmembrane receptor protein tyrosine kinase signaling pathway,GO:0007173~epidermal growth factor receptor signaling pathway,GO:0008104~protein localization,GO:0008283~cell proliferation,GO:0009987~cellular proc…
ROR1	receptor tyrosine kinase-like orphan receptor 1	1	64239693	64647181	D-CHB/D-CHS/F*-CHS/D*-CHS	[17]				GO:0006464~protein modification process,GO:0006468~protein amino acid phosphorylation,GO:0006793~phosphorus metabolic process,GO:0006796~phosphate metabolic process,GO:0007166~cell surface receptor linked signal transduction,GO:0007167~enzyme linked receptor protein signaling pathway,GO:0007169~transmembrane receptor protein tyrosine kinase signaling pathway,GO:0008152~metabolic process,GO:000998…
LHX8	LIM homeobox 8	1	75594119	75627218	D-JPT	[38]	DEVELOPMENTAL,			GO:0000003~reproduction,GO:0003006~reproductive developmental process,GO:0003008~system process,GO:0006139~nucleobase, nucleoside, nucleotide and nucleic acid metabolic process,GO:0006350~transcription,GO:0006355~regulation of transcription, DNA-dependent,GO:0006807~nitrogen compound metabolic process,GO:0007275~multicellular organismal development,GO:0007399~nervous system development,GO:0007417…
SLC44A5	solute carrier family 44, member 5	1	75667816	76076801	F*-JPT/D*-JPT	[17]
KIAA1107	KIAA1107	1	92632542	92650280	D-CHB
VPS45	vacuolar protein sorting 45 homolog (S. cerevisiae)	1	150039369	150117505	D*-CHB/F*-CHB				hsa04144:Endocytosis,	GO:0006810~transport,GO:0006886~intracellular protein transport,GO:0006887~exocytosis,GO:0006904~vesicle docking during exocytosis,GO:0008104~protein localization,GO:0009987~cellular process,GO:0015031~protein transport,GO:0016192~vesicle-mediated transport,GO:0022406~membrane docking,GO:0032940~secretion by cell,GO:0033036~macromolecule localization,GO:0034613~cellular protein localization,GO:00…
CKS1B	CDC28 protein kinase regulatory subunit 1B	1	154947129	154951725	D-CHB/F*-CHB				hsa05200:Pathways in cancer,hsa05222:Small cell lung cancer,	GO:0000079~regulation of cyclin-dependent protein kinase activity,GO:0007049~cell cycle,GO:0008283~cell proliferation,GO:0009987~cellular process,GO:0019220~regulation of phosphate metabolic process,GO:0019222~regulation of metabolic process,GO:0031323~regulation of cellular metabolic process,GO:0042325~regulation of phosphorylation,GO:0043549~regulation of kinase activity,GO:0045859~regulation o…
FLAD1	FAD1 flavin adenine dinucleotide synthetase homolog (S. cerevisiae)	1	154955814	154965587	D-CHB/F*-CHB				hsa00740:Riboflavin metabolism,	GO:0006139~nucleobase, nucleoside, nucleotide and nucleic acid metabolic process,GO:0006725~cellular aromatic compound metabolic process,GO:0006732~coenzyme metabolic process,GO:0006733~oxidoreduction coenzyme metabolic process,GO:0006746~FADH2 metabolic process,GO:0006747~FAD biosynthetic process,GO:0006753~nucleoside phosphate metabolic process,GO:0006766~vitamin metabolic process,GO:0006767~wa…
LENEP	lens epithelial protein	1	154966062	154966791	D-CHB/F*-CHB					GO:0007275~multicellular organismal development,GO:0032501~multicellular organismal process,GO:0032502~developmental process,
ADAM15	ADAM metallopeptidase domain 15	1	155023042	155035252	LSBL					GO:0006508~proteolysis,GO:0007155~cell adhesion,GO:0007160~cell-matrix adhesion,GO:0008152~metabolic process,GO:0009987~cellular process,GO:0019538~protein metabolic process,GO:0022610~biological adhesion,GO:0031589~cell-substrate adhesion,GO:0043170~macromolecule metabolic process,GO:0044238~primary metabolic process,
EFNA3	ephrin-A3	1	155036224	155060014	LSBL	[38]			hsa04360:Axon guidance,	GO:0007154~cell communication,GO:0007267~cell-cell signaling,GO:0009987~cellular process,
EFNA1	ephrin-A1	1	155099936	155107333	LSBL				hsa04360:Axon guidance,	GO:0000165~MAPKKK cascade,GO:0000187~activation of MAPK activity,GO:0006464~protein modification process,GO:0006468~protein amino acid phosphorylation,GO:0006793~phosphorus metabolic process,GO:0006796~phosphate metabolic process,GO:0007154~cell communication,GO:0007165~signal transduction,GO:0007166~cell surface receptor linked signal transduction,GO:0007167~enzyme linked receptor protein signal…
MGST3	microsomal glutathione S-transferase 3	1	165600098	165631033	rsbEasEur		METABOLIC,		hsa00480:Glutathione metabolism,hsa00980:Metabolism of xenobiotics by cytochrome P450,hsa00982:Drug metabolism,	GO:0006629~lipid metabolic process,GO:0007165~signal transduction,GO:0008152~metabolic process,GO:0044238~primary metabolic process,GO:0050789~regulation of biological process,GO:0050794~regulation of cellular process,GO:0065007~biological regulation,
NME7	non-metastatic cells 7, protein expressed in (nucleoside-diphosphate kinase)	1	169101769	169337205	rsbEasEur	[39]			hsa00230:Purine metabolism,hsa00240:Pyrimidine metabolism,	GO:0006139~nucleobase, nucleoside, nucleotide and nucleic acid metabolic process,GO:0006163~purine nucleotide metabolic process,GO:0006164~purine nucleotide biosynthetic process,GO:0006183~GTP biosynthetic process,GO:0006213~pyrimidine nucleoside metabolic process,GO:0006220~pyrimidine nucleotide metabolic process,GO:0006221~pyrimidine nucleotide biosynthetic process,GO:0006228~UTP biosynthetic p…
MROH9	chromosome 1 open reading frame 129	1	170904612	171033906	D*-CHB/F*-CHB
ASTN1	astrotactin 1	1	176826438	177134109	D-JPT					GO:0006928~cell motion,GO:0007155~cell adhesion,GO:0007158~neuron adhesion,GO:0007610~behavior,GO:0007626~locomotory behavior,GO:0009987~cellular process,GO:0016337~cell-cell adhesion,GO:0016477~cell migration,GO:0022610~biological adhesion,GO:0040011~locomotion,GO:0048870~cell motility,GO:0050896~response to stimulus,GO:0051179~localization,GO:0051674~localization of cell,
HMCN1	hemicentin 1	1	185703683	186160085	D-JPT/F*-CHB/D*-CHB/F*-JPT/D*-JPT/D-CHB		OTHER,VISION,	Macular degeneration, age-related, 1,		GO:0003008~system process,GO:0006464~protein modification process,GO:0006950~response to stress,GO:0007596~blood coagulation,GO:0007599~hemostasis,GO:0007600~sensory perception,GO:0007601~visual perception,GO:0008152~metabolic process,GO:0008218~bioluminescence,GO:0009605~response to external stimulus,GO:0009611~response to wounding,GO:0009987~cellular process,GO:0018298~protein-chromophore linka…
KCNT2	potassium channel, subfamily T, member 2	1	196194909	196577541	D-JPT					GO:0006810~transport,GO:0006811~ion transport,GO:0006812~cation transport,GO:0006813~potassium ion transport,GO:0008152~metabolic process,GO:0015672~monovalent inorganic cation transport,GO:0030001~metal ion transport,GO:0051179~localization,GO:0051234~establishment of localization,
CTSE	cathepsin E	1	206317459	206332104	F*-JPT/D-JPT/D*-JPT				hsa04142:Lysosome,	GO:0002376~immune system process,GO:0002478~antigen processing and presentation of exogenous peptide antigen,GO:0002495~antigen processing and presentation of peptide antigen via MHC class II,GO:0002504~antigen processing and presentation of peptide or polysaccharide antigen via MHC class II,GO:0006508~proteolysis,GO:0007586~digestion,GO:0008152~metabolic process,GO:0019538~protein metabolic proc…
INTS7	integrator complex subunit 7	1	212113741	212208884	rsbEasEur					GO:0006139~nucleobase, nucleoside, nucleotide and nucleic acid metabolic process,GO:0006396~RNA processing,GO:0006807~nitrogen compound metabolic process,GO:0008152~metabolic process,GO:0009987~cellular process,GO:0010467~gene expression,GO:0016070~RNA metabolic process,GO:0016073~snRNA metabolic process,GO:0016180~snRNA processing,GO:0034470~ncRNA processing,GO:0034641~cellular nitrogen compound…
SLC35F3	solute carrier family 35, member F3	1	234040679	234460262	LSBL	[38]				GO:0006810~transport,GO:0051179~localization,GO:0051234~establishment of localization,
FMN2	formin 2	1	240177648	240638489	D*-CHB				hsa04320:Dorso-ventral axis formation,	GO:0000003~reproduction,GO:0000226~microtubule cytoskeleton organization,GO:0000279~M phase,GO:0000910~cytokinesis,GO:0006996~organelle organization,GO:0007010~cytoskeleton organization,GO:0007017~microtubule-based process,GO:0007049~cell cycle,GO:0007059~chromosome segregation,GO:0007126~meiosis,GO:0007127~meiosis I,GO:0007132~meiotic metaphase I,GO:0007143~female meiosis,GO:0007165~signal trans…
C1orf100	chromosome 1 open reading frame 100	1	244515937	244552965	rsbEasEur
COX20	family with sequence similarity 36, member A	1	244998624	245008359	D-CHB/F*-CHB/D*-CHB/D-CHS
HNRNPU-AS1	chromosome 1 open reading frame 199	1	245003940	245018799	D-CHB/F*-CHB/D*-CHB/D-CHS
HNRNPU	heterogeneous nuclear ribonucleoprotein U (scaffold attachment factor A)	1	245014468	245027844	D-CHB/F*-CHB/D*-CHB/D-CHS				hsa03040:Spliceosome,	GO:0000375~RNA splicing, via transesterification reactions,GO:0000377~RNA splicing, via transesterification reactions with bulged adenosine as nucleophile,GO:0000398~nuclear mRNA splicing, via spliceosome,GO:0006139~nucleobase, nucleoside, nucleotide and nucleic acid metabolic process,GO:0006396~RNA processing,GO:0006397~mRNA processing,GO:0006807~nitrogen compound metabolic process,GO:0008152~me…
ZNF670	zinc finger protein 670	1	247108849	247242113	rsbEasAfr/D-CHB					GO:0006139~nucleobase, nucleoside, nucleotide and nucleic acid metabolic process,GO:0006350~transcription,GO:0006355~regulation of transcription, DNA-dependent,GO:0006807~nitrogen compound metabolic process,GO:0008152~metabolic process,GO:0009058~biosynthetic process,GO:0009059~macromolecule biosynthetic process,GO:0009889~regulation of biosynthetic process,GO:0009987~cellular process,GO:0010467~…
ZNF695	zinc finger protein 695	1	247108849	247171395	rsbEasAfr/D-CHB					GO:0006139~nucleobase, nucleoside, nucleotide and nucleic acid metabolic process,GO:0006350~transcription,GO:0006355~regulation of transcription, DNA-dependent,GO:0006807~nitrogen compound metabolic process,GO:0008152~metabolic process,GO:0009058~biosynthetic process,GO:0009059~macromolecule biosynthetic process,GO:0009889~regulation of biosynthetic process,GO:0009987~cellular process,GO:0010467~…
OR6F1	olfactory receptor, family 6, subfamily F, member 1	1	247875045	247876105	F*-CHB/D*-CHB				hsa04740:Olfactory transduction,	GO:0003008~system process,GO:0007165~signal transduction,GO:0007166~cell surface receptor linked signal transduction,GO:0007186~G-protein coupled receptor protein signaling pathway,GO:0007600~sensory perception,GO:0007606~sensory perception of chemical stimulus,GO:0007608~sensory perception of smell,GO:0032501~multicellular organismal process,GO:0050789~regulation of biological process,GO:0050794…
OR14A16	olfactory receptor, family 14, subfamily A, member 16	1	247978102	247979031	F*-CHB/D-CHS/D-CHB/D*-CHB/F*-CHS/D*-CHS				hsa04740:Olfactory transduction,	GO:0003008~system process,GO:0007165~signal transduction,GO:0007166~cell surface receptor linked signal transduction,GO:0007186~G-protein coupled receptor protein signaling pathway,GO:0007600~sensory perception,GO:0007606~sensory perception of chemical stimulus,GO:0007608~sensory perception of smell,GO:0032501~multicellular organismal process,GO:0050789~regulation of biological process,GO:0050794…
OR2M2	olfactory receptor, family 2, subfamily M, member 2	1	248343288	248344331	rsbEasAfr				hsa04740:Olfactory transduction,	GO:0003008~system process,GO:0007165~signal transduction,GO:0007166~cell surface receptor linked signal transduction,GO:0007186~G-protein coupled receptor protein signaling pathway,GO:0007600~sensory perception,GO:0007606~sensory perception of chemical stimulus,GO:0007608~sensory perception of smell,GO:0032501~multicellular organismal process,GO:0050789~regulation of biological process,GO:0050794…
SNTG2	syntrophin, gamma 2	2	946554	1371385	rsbEasEur/H-CHS					GO:0007275~multicellular organismal development,GO:0007399~nervous system development,GO:0007417~central nervous system development,GO:0032501~multicellular organismal process,GO:0032502~developmental process,GO:0048731~system development,GO:0048856~anatomical structure development,
SMC6	structural maintenance of chromosomes 6	2	17845079	17981509	H-CHB	[17]				GO:0006139~nucleobase, nucleoside, nucleotide and nucleic acid metabolic process,GO:0006259~DNA metabolic process,GO:0006281~DNA repair,GO:0006310~DNA recombination,GO:0006807~nitrogen compound metabolic process,GO:0006950~response to stress,GO:0006974~response to DNA damage stimulus,GO:0008152~metabolic process,GO:0009987~cellular process,GO:0033554~cellular response to stress,GO:0034641~cellula…
MSGN1	mesogenin 1	2	17997763	17998368	H-CHB					GO:0001756~somitogenesis,GO:0003002~regionalization,GO:0006139~nucleobase, nucleoside, nucleotide and nucleic acid metabolic process,GO:0006350~transcription,GO:0006807~nitrogen compound metabolic process,GO:0007275~multicellular organismal development,GO:0007379~segment specification,GO:0007389~pattern specification process,GO:0008152~metabolic process,GO:0009058~biosynthetic process,GO:0009059~…
ASXL2	additional sex combs like 2 (Drosophila)	2	25960557	26101385	LSBL	[17]				GO:0006139~nucleobase, nucleoside, nucleotide and nucleic acid metabolic process,GO:0006350~transcription,GO:0006807~nitrogen compound metabolic process,GO:0008152~metabolic process,GO:0009058~biosynthetic process,GO:0009059~macromolecule biosynthetic process,GO:0009889~regulation of biosynthetic process,GO:0009987~cellular process,GO:0010467~gene expression,GO:0010468~regulation of gene expressi…
KIF3C	kinesin family member 3C	2	26149471	26205618	LSBL	[17]				GO:0007017~microtubule-based process,GO:0007018~microtubule-based movement,GO:0009987~cellular process,
RAB10	RAB10, member RAS oncogene family	2	26256976	26360323	LSBL					GO:0006810~transport,GO:0007165~signal transduction,GO:0007242~intracellular signaling cascade,GO:0007264~small GTPase mediated signal transduction,GO:0008104~protein localization,GO:0015031~protein transport,GO:0033036~macromolecule localization,GO:0045184~establishment of protein localization,GO:0050789~regulation of biological process,GO:0050794~regulation of cellular process,GO:0051179~locali…
GAREML	family with sequence similarity 59, member B	2	26395960	26412532	LSBL
BRE	brain and reproductive organ-expressed (TNFRSF1A modulator)	2	28112808	28561768	F*-CHB/D-CHS					GO:0000075~cell cycle checkpoint,GO:0000077~DNA damage checkpoint,GO:0006139~nucleobase, nucleoside, nucleotide and nucleic acid metabolic process,GO:0006259~DNA metabolic process,GO:0006281~DNA repair,GO:0006282~regulation of DNA repair,GO:0006302~double-strand break repair,GO:0006325~chromatin organization,GO:0006807~nitrogen compound metabolic process,GO:0006915~apoptosis,GO:0006950~response t…
LTBP1	latent transforming growth factor beta binding protein 1	2	33172039	33624576	LSBL		CANCER,		hsa04350:TGF-beta signaling pathway,
AC007318.5	similar to voltage-dependent anion channel 2	2	65432137	65433396	F*-CHS/D*-CHS/D-CHB/D-CHS				hsa04020:Calcium signaling pathway,hsa05012:Parkinson's disease,hsa05016:Huntington's disease,
EXOC6B	exocyst complex component 6B	2	72403113	73053170	D-CHS/D-JPT/F*-CHS/D-CHB/D*-CHS/F*-JPT/D*-JPT	[38]				GO:0006810~transport,GO:0006887~exocytosis,GO:0006904~vesicle docking during exocytosis,GO:0008104~protein localization,GO:0009987~cellular process,GO:0015031~protein transport,GO:0016192~vesicle-mediated transport,GO:0022406~membrane docking,GO:0032940~secretion by cell,GO:0033036~macromolecule localization,GO:0045184~establishment of protein localization,GO:0046903~secretion,GO:0048278~vesicle …
DNAH6	dynein, axonemal, heavy chain 6	2	84743579	85046713	F*-CHS/D*-CHS/D-CHB/D-CHS	[11]				GO:0007017~microtubule-based process,GO:0007018~microtubule-based movement,GO:0009987~cellular process,
SULT1C2	sulfotransferase family, cytosolic, 1C, member 2	2	108905095	108926371	LSBL	[15,17,39]	PHARMACOGENOMIC,			GO:0006807~nitrogen compound metabolic process,GO:0008152~metabolic process,GO:0009308~amine metabolic process,
SULT1C4	sulfotransferase family, cytosolic, 1C, member 4	2	108994367	109004513	LSBL/D-CHB	[38]
GCC2	GRIP and coiled-coil domain containing 2	2	109065017	109125871	LSBL	[15,17,38,39]
AC012487.2	hypothetical LOC644903	2	109123971	109150652	LSBL
LIMS1	LIM and senescent cell antigen-like domains 1	2	109150857	109303702	LSBL/rsbEasEur	[15,17,38,39]				GO:0000902~cell morphogenesis,GO:0007155~cell adhesion,GO:0007160~cell-matrix adhesion,GO:0007163~establishment or maintenance of cell polarity,GO:0007275~multicellular organismal development,GO:0007568~aging,GO:0007569~cell aging,GO:0009653~anatomical structure morphogenesis,GO:0009790~embryonic development,GO:0009792~embryonic development ending in birth or egg hatching,GO:0009987~cellular proc…
RANBP2	RAN binding protein 2	2	109335937	109402267	LSBL	[11,15,17,39]		Encephalopathy, acute necrotizing 1,		GO:0006403~RNA localization,GO:0006457~protein folding,GO:0006508~proteolysis,GO:0006605~protein targeting,GO:0006606~protein import into nucleus,GO:0006810~transport,GO:0006886~intracellular protein transport,GO:0006913~nucleocytoplasmic transport,GO:0008104~protein localization,GO:0008152~metabolic process,GO:0009056~catabolic process,GO:0009057~macromolecule catabolic process,GO:0009987~cellul…
CCDC138	coiled-coil domain containing 138	2	109403213	109493034	LSBL
EDAR	ectodysplasin A receptor	2	109510927	109605828	LSBL/rsbEasAfr/D-CHB	[11,15,17,38,39]		Ectodermal dysplasia, hypohidrotic, autosomal dominant,Ectodermal dysplasia, hypohidrotic, autosomal recessive,Hair morphology 1, hair thickness,Hair morphology 1, hair thickness] 612630,	hsa04060:Cytokine-cytokine receptor interaction,	GO:0001942~hair follicle development,GO:0006915~apoptosis,GO:0007165~signal transduction,GO:0007275~multicellular organismal development,GO:0007398~ectoderm development,GO:0007431~salivary gland development,GO:0008219~cell death,GO:0008544~epidermis development,GO:0009653~anatomical structure morphogenesis,GO:0009887~organ morphogenesis,GO:0009888~tissue development,GO:0009987~cellular process,GO…
GLI2	GLI family zinc finger 2	2	121493199	121750229	F*-CHB	[20]	DEVELOPMENTAL,OTHER,	Holoprosencephaly-9,Pituitary anomalies with holoprosencephaly-like features,	hsa04340:Hedgehog signaling pathway,hsa05200:Pathways in cancer,hsa05217:Basal cell carcinoma,	GO:0000122~negative regulation of transcription from RNA polymerase II promoter,GO:0000902~cell morphogenesis,GO:0000904~cell morphogenesis involved in differentiation,GO:0001501~skeletal system development,GO:0001503~ossification,GO:0001649~osteoblast differentiation,GO:0001655~urogenital system development,GO:0001708~cell fate specification,GO:0001763~morphogenesis of a branching structure,GO:0…
CNTNAP5	contactin associated protein-like 5	2	124782864	125672864	IHS	[17]		Framingham Heart Study 100K Project: genome-wide associations for blood pressure and arterial stiffness,		GO:0007155~cell adhesion,GO:0007165~signal transduction,GO:0009987~cellular process,GO:0022610~biological adhesion,GO:0050789~regulation of biological process,GO:0050794~regulation of cellular process,GO:0065007~biological regulation,
MZT2A	family with sequence similarity 128, member A	2	132222473	132250316	H-CHB/H-CHS/H-JPT
TUBA3D	tubulin, alpha 3d; tubulin, alpha 3c	2	132233666	132240507	H-CHB/H-CHS/H-JPT				hsa04540:Gap junction,hsa05130:Pathogenic Escherichia coli infection,	GO:0006461~protein complex assembly,GO:0007017~microtubule-based process,GO:0007018~microtubule-based movement,GO:0009987~cellular process,GO:0016043~cellular component organization,GO:0022607~cellular component assembly,GO:0034621~cellular macromolecular complex subunit organization,GO:0034622~cellular macromolecular complex assembly,GO:0043623~cellular protein complex assembly,GO:0043933~macrom…
THSD7B	thrombospondin, type I, domain containing 7B	2	137523115	138435287	D*-CHS/H-CHS/H-CHB
LRP1B	low density lipoprotein-related protein 1B (deleted in tumors)	2	140988992	142889270	F*-CHB/D*-CHB/D*-CHS/F*-CHS					GO:0006810~transport,GO:0006897~endocytosis,GO:0006898~receptor-mediated endocytosis,GO:0008104~protein localization,GO:0009987~cellular process,GO:0010324~membrane invagination,GO:0015031~protein transport,GO:0016043~cellular component organization,GO:0016044~membrane organization,GO:0016192~vesicle-mediated transport,GO:0033036~macromolecule localization,GO:0045184~establishment of protein loca…
CYTIP	cytohesin 1 interacting protein	2	158271131	158345473	F*-CHB/D*-CHB					GO:0030155~regulation of cell adhesion,GO:0050789~regulation of biological process,GO:0050794~regulation of cellular process,GO:0065007~biological regulation,
DAPL1	death associated protein-like 1	2	159651829	159719293	rsbEasEur					GO:0006915~apoptosis,GO:0008219~cell death,GO:0009987~cellular process,GO:0012501~programmed cell death,GO:0016265~death,GO:0030154~cell differentiation,GO:0032502~developmental process,GO:0048869~cellular developmental process,
XIRP2	xin actin-binding repeat containing 2	2	167744997	168116263	H-JPT/H-CHB/H-CHS		IMMUNE,PSYCH,			GO:0006996~organelle organization,GO:0007010~cytoskeleton organization,GO:0009987~cellular process,GO:0016043~cellular component organization,GO:0030029~actin filament-based process,GO:0030036~actin cytoskeleton organization,
ORC2	origin recognition complex, subunit 2-like (yeast)	2	201773696	201828403	D-CHB				hsa04110:Cell cycle,	GO:0000122~negative regulation of transcription from RNA polymerase II promoter,GO:0006139~nucleobase, nucleoside, nucleotide and nucleic acid metabolic process,GO:0006259~DNA metabolic process,GO:0006260~DNA replication,GO:0006261~DNA-dependent DNA replication,GO:0006270~DNA replication initiation,GO:0006355~regulation of transcription, DNA-dependent,GO:0006357~regulation of transcription from R…
PARD3B	par-3 partitioning defective 3 homolog B (C. elegans)	2	205410516	206484886	D-CHB/D-CHS			Genome-wide Association Scan Identifies a Prostaglandin-Endoperoxide Synthase 2 Variant Involved in Risk of Knee Osteoarthritis,		GO:0007049~cell cycle,GO:0009987~cellular process,GO:0051301~cell division,
UNC80	chromosome 2 open reading frame 21	2	210636717	210864024	D*-CHS/F*-CHS
ERBB4	v-erb-a erythroblastic leukemia viral oncogene homolog 4 (avian)	2	212240446	213403565	rsbEasEur	[17]	CANCER,PSYCH,		hsa04012:ErbB signaling pathway,hsa04020:Calcium signaling pathway,hsa04144:Endocytosis,	GO:0000302~response to reactive oxygen species,GO:0001894~tissue homeostasis,GO:0006464~protein modification process,GO:0006468~protein amino acid phosphorylation,GO:0006793~phosphorus metabolic process,GO:0006796~phosphate metabolic process,GO:0006950~response to stress,GO:0006979~response to oxidative stress,GO:0007165~signal transduction,GO:0007166~cell surface receptor linked signal transduct…
SPAG16	sperm associated antigen 16	2	214149113	215275225	D*-CHS/F*-CHS/F*-JPT/D*-JPT					GO:0000003~reproduction,GO:0007276~gamete generation,GO:0007283~spermatogenesis,GO:0009987~cellular process,GO:0016043~cellular component organization,GO:0019953~sexual reproduction,GO:0022414~reproductive process,GO:0030030~cell projection organization,GO:0032501~multicellular organismal process,GO:0032504~multicellular organism reproduction,GO:0048232~male gamete generation,GO:0048609~reproduct…
FN1	fibronectin 1	2	216225163	216300895	LSBL		CANCER,CARDIOVASCULAR,OTHER,PSYCH,	Glomerulopathy with fibronectin deposits 2,Glomerulopathy, fibronectin,	hsa04510:Focal adhesion,hsa04512:ECM-receptor interaction,hsa04810:Regulation of actin cytoskeleton,hsa05200:Pathways in cancer,hsa05222:Small cell lung cancer,	GO:0000902~cell morphogenesis,GO:0000904~cell morphogenesis involved in differentiation,GO:0002526~acute inflammatory response,GO:0006464~protein modification process,GO:0006928~cell motion,GO:0006950~response to stress,GO:0006952~defense response,GO:0006953~acute-phase response,GO:0006954~inflammatory response,GO:0007044~cell-substrate junction assembly,GO:0007155~cell adhesion,GO:0007160~cell-m…
KCNE4	potassium voltage-gated channel, Isk-related family, member 4	2	223916532	224063117	D*-JPT/F*-JPT/H-CHS		CHEMDEPENDENCY,			GO:0006810~transport,GO:0006811~ion transport,GO:0006812~cation transport,GO:0006813~potassium ion transport,GO:0015672~monovalent inorganic cation transport,GO:0030001~metal ion transport,GO:0051179~localization,GO:0051234~establishment of localization,
ARMC9	armadillo repeat containing 9	2	232063260	232239548	F*-CHB/D*-CHB
AGAP1	ArfGAP with GTPase domain, ankyrin repeat and PH domain 1	2	236402733	237035198	F*-JPT/D*-JPT		PSYCH,		hsa04144:Endocytosis,	GO:0006810~transport,GO:0007165~signal transduction,GO:0007242~intracellular signaling cascade,GO:0007264~small GTPase mediated signal transduction,GO:0008104~protein localization,GO:0009966~regulation of signal transduction,GO:0010646~regulation of cell communication,GO:0015031~protein transport,GO:0032012~regulation of ARF protein signal transduction,GO:0032312~regulation of ARF GTPase activity…
CNTN4	contactin 4	3	2140497	3099645	rsbEasEur			Framingham Heart Study 100K Project: genome-wide associations for blood pressure and arterial stiffness,		GO:0000902~cell morphogenesis,GO:0000904~cell morphogenesis involved in differentiation,GO:0006928~cell motion,GO:0007155~cell adhesion,GO:0007158~neuron adhesion,GO:0007275~multicellular organismal development,GO:0007399~nervous system development,GO:0007409~axonogenesis,GO:0007411~axon guidance,GO:0007413~axonal fasciculation,GO:0007417~central nervous system development,GO:0007420~brain develo…
SRGAP3	SLIT-ROBO Rho GTPase activating protein 3	3	9022275	9404737	rsbEasEur				hsa04360:Axon guidance,	GO:0007165~signal transduction,GO:0050789~regulation of biological process,GO:0050794~regulation of cellular process,GO:0065007~biological regulation,
TBC1D5	TBC1 domain family, member 5	3	17199899	18486309	D-CHS/D-JPT/H-CHS/H-CHB	[39]				GO:0009966~regulation of signal transduction,GO:0010646~regulation of cell communication,GO:0032313~regulation of Rab GTPase activity,GO:0032318~regulation of Ras GTPase activity,GO:0032483~regulation of Rab protein signal transduction,GO:0043087~regulation of GTPase activity,GO:0046578~regulation of Ras protein signal transduction,GO:0050789~regulation of biological process,GO:0050790~regulation…
STAC	SH3 and cysteine rich domain	3	36421836	36589499	H-CHS/H-JPT					GO:0006950~response to stress,GO:0007165~signal transduction,GO:0007242~intracellular signaling cascade,GO:0009266~response to temperature stimulus,GO:0009408~response to heat,GO:0009628~response to abiotic stimulus,GO:0009987~cellular process,GO:0033554~cellular response to stress,GO:0034605~cellular response to heat,GO:0050789~regulation of biological process,GO:0050794~regulation of cellular p…
CTDSPL	CTD (carboxy-terminal domain, RNA polymerase II, polypeptide A) small phosphatase-like	3	37903451	38025960	F*-CHS/D*-CHS/F*-CHB/D*-CHB/D-CHS			A genome-wide association study of breast and prostate cancer in the NHLBI's Framingham Heart Study,
ULK4	unc-51-like kinase 4 (C. elegans)	3	41288090	42003922	H-CHS/H-CHB					GO:0006464~protein modification process,GO:0006468~protein amino acid phosphorylation,GO:0006793~phosphorus metabolic process,GO:0006796~phosphate metabolic process,GO:0008152~metabolic process,GO:0009987~cellular process,GO:0016310~phosphorylation,GO:0019538~protein metabolic process,GO:0043170~macromolecule metabolic process,GO:0043412~biopolymer modification,GO:0043687~post-translational prote…
DNAH1	dynein, axonemal, heavy chain 1	3	52350335	52434507	D-CHS				hsa05016:Huntington's disease,	GO:0001539~ciliary or flagellar motility,GO:0006928~cell motion,GO:0007017~microtubule-based process,GO:0007018~microtubule-based movement,GO:0009605~response to external stimulus,GO:0009612~response to mechanical stimulus,GO:0009628~response to abiotic stimulus,GO:0009987~cellular process,GO:0040011~locomotion,GO:0048870~cell motility,GO:0050896~response to stimulus,GO:0051179~localization,GO:00…
CACNA2D3	calcium channel, voltage-dependent, alpha 2/delta subunit 3	3	54156574	55108584	rsbEasEur				hsa04010:MAPK signaling pathway,hsa04260:Cardiac muscle contraction,hsa05410:Hypertrophic cardiomyopathy (HCM),hsa05412:Arrhythmogenic right ventricular cardiomyopathy (ARVC),hsa05414:Dilated cardiomyopathy,	GO:0006810~transport,GO:0006811~ion transport,GO:0006812~cation transport,GO:0006816~calcium ion transport,GO:0015674~di-, tri-valent inorganic cation transport,GO:0030001~metal ion transport,GO:0051179~localization,GO:0051234~establishment of localization,
CADPS	Ca++-dependent secretion activator	3	62384022	62861054	H-CHS/H-JPT/H-CHB	[17]				GO:0006810~transport,GO:0006887~exocytosis,GO:0008104~protein localization,GO:0009987~cellular process,GO:0015031~protein transport,GO:0016192~vesicle-mediated transport,GO:0032940~secretion by cell,GO:0033036~macromolecule localization,GO:0045184~establishment of protein localization,GO:0046903~secretion,GO:0051179~localization,GO:0051234~establishment of localization,GO:0051641~cellular localiz…
MITF	microphthalmia-associated transcription factor	3	69788586	70017488	F*-CHS/D*-CHS/D*-JPT/F*-JPT/D-CHS		METABOLIC,OTHER,	Tietz syndrome,Waardenburg syndrome, type IIA,Waardenburg syndrome/ocular albinism, digenic,	hsa04916:Melanogenesis,hsa05200:Pathways in cancer,hsa05218:Melanoma,	GO:0001654~eye development,GO:0002682~regulation of immune system process,GO:0002761~regulation of myeloid leukocyte differentiation,GO:0006139~nucleobase, nucleoside, nucleotide and nucleic acid metabolic process,GO:0006350~transcription,GO:0006355~regulation of transcription, DNA-dependent,GO:0006357~regulation of transcription from RNA polymerase II promoter,GO:0006807~nitrogen compound metabo…
FOXP1	forkhead box P1	3	71003844	71633140	LSBL/D-JPT	[17,38]				GO:0000122~negative regulation of transcription from RNA polymerase II promoter,GO:0001775~cell activation,GO:0002053~positive regulation of mesenchymal cell proliferation,GO:0002200~somatic diversification of immune receptors,GO:0002252~immune effector process,GO:0002327~immature B cell differentiation,GO:0002329~pre-B cell differentiation,GO:0002376~immune system process,GO:0002377~immunoglobul…
CADM2	cell adhesion molecule 2	3	85008132	86123579	H-CHB
ZPLD1	zona pellucida-like domain containing 1	3	101818088	102198685	F*-CHB/D*-CHB/D-CHB	[17]
BBX	bobby sox homolog (Drosophila)	3	107241783	107530171	rsbEasEur	[15,17,20]				GO:0006139~nucleobase, nucleoside, nucleotide and nucleic acid metabolic process,GO:0006350~transcription,GO:0006807~nitrogen compound metabolic process,GO:0008152~metabolic process,GO:0009058~biosynthetic process,GO:0009059~macromolecule biosynthetic process,GO:0009889~regulation of biosynthetic process,GO:0009987~cellular process,GO:0010467~gene expression,GO:0010468~regulation of gene expressi…
MYH15	myosin, heavy chain 15	3	108099216	108248169	LSBL				hsa04530:Tight junction,hsa05416:Viral myocarditis,
ZBTB20	zinc finger and BTB domain containing 20	3	114056941	114866118	D-CHS/D-JPT					GO:0006139~nucleobase, nucleoside, nucleotide and nucleic acid metabolic process,GO:0006350~transcription,GO:0006807~nitrogen compound metabolic process,GO:0008152~metabolic process,GO:0009058~biosynthetic process,GO:0009059~macromolecule biosynthetic process,GO:0009889~regulation of biosynthetic process,GO:0009987~cellular process,GO:0010467~gene expression,GO:0010468~regulation of gene expressi…
MRPS22	mitochondrial ribosomal protein S22	3	138724648	139076065	LSBL	[38]		Combined oxidative phosphorylation deficiency 5,
COPB2	coatomer protein complex, subunit beta 2 (beta prime)	3	139074442	139108574	LSBL	[38]				GO:0006810~transport,GO:0006886~intracellular protein transport,GO:0006890~retrograde vesicle-mediated transport, Golgi to ER,GO:0006891~intra-Golgi vesicle-mediated transport,GO:0006900~membrane budding,GO:0006901~vesicle coating,GO:0006903~vesicle targeting,GO:0006996~organelle organization,GO:0008104~protein localization,GO:0009987~cellular process,GO:0015031~protein transport,GO:0016043~cellu…
RBP2	retinol binding protein 2, cellular	3	139171726	139199589	LSBL	[38,39]				GO:0006629~lipid metabolic process,GO:0006720~isoprenoid metabolic process,GO:0006766~vitamin metabolic process,GO:0006775~fat-soluble vitamin metabolic process,GO:0006776~vitamin A metabolic process,GO:0006810~transport,GO:0007275~multicellular organismal development,GO:0007398~ectoderm development,GO:0008152~metabolic process,GO:0008544~epidermis development,GO:0009888~tissue development,GO:000…
MME	membrane metallo-endopeptidase	3	154741913	154901497	D-JPT/F*-JPT/D*-JPT		NEUROLOGICAL,OTHER,PSYCH,	Membranous glomerulonephritis, antenatal,Neutral endopeptidase deficiency,	hsa04614:Renin-angiotensin system,hsa04640:Hematopoietic cell lineage,hsa05010:Alzheimer's disease,	GO:0006508~proteolysis,GO:0006518~peptide metabolic process,GO:0007154~cell communication,GO:0007267~cell-cell signaling,GO:0008152~metabolic process,GO:0009987~cellular process,GO:0019538~protein metabolic process,GO:0043170~macromolecule metabolic process,GO:0044237~cellular metabolic process,GO:0044238~primary metabolic process,
GOLIM4	golgi integral membrane protein 4	3	167726465	167813763	D*-JPT/F*-JPT	[38]		Many sequence variants affecting diversity of adult human height,		GO:0006810~transport,GO:0051179~localization,GO:0051234~establishment of localization,
TNIK	TRAF2 and NCK interacting kinase	3	170779128	171178197	D-CHB			A Genome-Wide Association Study of Schizophrenia Using Brain Activation as a Quantitative Phenotype,		GO:0000165~MAPKKK cascade,GO:0006464~protein modification process,GO:0006468~protein amino acid phosphorylation,GO:0006793~phosphorus metabolic process,GO:0006796~phosphate metabolic process,GO:0006950~response to stress,GO:0007165~signal transduction,GO:0007242~intracellular signaling cascade,GO:0007243~protein kinase cascade,GO:0007254~JNK cascade,GO:0008152~metabolic process,GO:0009987~cellula…
MIR569	microRNA 569	3	170824453	170824548	D*-CHB/F*-CHB
NAALADL2	N-acetylated alpha-linked acidic dipeptidase-like 2	3	174156363	175523428	D-JPT	[17]		A genome-wide association study identifies novel and functionally related susceptibility loci for Kawasaki disease,
MCF2L2	MCF.2 cell line derived transforming sequence-like 2	3	182895831	183146566	H-JPT					GO:0009966~regulation of signal transduction,GO:0010646~regulation of cell communication,GO:0035023~regulation of Rho protein signal transduction,GO:0046578~regulation of Ras protein signal transduction,GO:0050789~regulation of biological process,GO:0050794~regulation of cellular process,GO:0051056~regulation of small GTPase mediated signal transduction,GO:0065007~biological regulation,
B3GNT5	UDP-GlcNAc:betaGal beta-1,3-N-acetylglucosaminyltransferase 5	3	182971032	183016292	H-JPT				hsa00601:Glycosphingolipid biosynthesis,	GO:0005975~carbohydrate metabolic process,GO:0006464~protein modification process,GO:0006486~protein amino acid glycosylation,GO:0006629~lipid metabolic process,GO:0006643~membrane lipid metabolic process,GO:0006664~glycolipid metabolic process,GO:0007275~multicellular organismal development,GO:0007399~nervous system development,GO:0007417~central nervous system development,GO:0008152~metabolic p…
CLDN16	claudin 16	3	190040330	190129932	H-JPT			Hypomagnesemia, primary,	hsa04514:Cell adhesion molecules (CAMs),hsa04530:Tight junction,hsa04670:Leukocyte transendothelial migration,	GO:0003008~system process,GO:0006810~transport,GO:0006811~ion transport,GO:0006873~cellular ion homeostasis,GO:0006875~cellular metal ion homeostasis,GO:0007155~cell adhesion,GO:0007588~excretion,GO:0009987~cellular process,GO:0016337~cell-cell adhesion,GO:0016338~calcium-independent cell-cell adhesion,GO:0019725~cellular homeostasis,GO:0022610~biological adhesion,GO:0030003~cellular cation homeo…
GP5	glycoprotein V (platelet)	3	194115550	194119995	rsbEasAfr		HEMATOLOGICAL,		hsa04512:ECM-receptor interaction,hsa04640:Hematopoietic cell lineage,	GO:0006950~response to stress,GO:0007155~cell adhesion,GO:0007596~blood coagulation,GO:0007599~hemostasis,GO:0009605~response to external stimulus,GO:0009611~response to wounding,GO:0009987~cellular process,GO:0022610~biological adhesion,GO:0032501~multicellular organismal process,GO:0042060~wound healing,GO:0050817~coagulation,GO:0050878~regulation of body fluid levels,GO:0050896~response to sti…
ATP13A3	ATPase type 13A3	3	194123401	194219093	rsbEasAfr					GO:0006139~nucleobase, nucleoside, nucleotide and nucleic acid metabolic process,GO:0006163~purine nucleotide metabolic process,GO:0006164~purine nucleotide biosynthetic process,GO:0006753~nucleoside phosphate metabolic process,GO:0006754~ATP biosynthetic process,GO:0006807~nitrogen compound metabolic process,GO:0006810~transport,GO:0006811~ion transport,GO:0006812~cation transport,GO:0008152~met…
KCNIP4	Kv channel interacting protein 4	4	20730239	21950422	IHS					GO:0006810~transport,GO:0006811~ion transport,GO:0006812~cation transport,GO:0006813~potassium ion transport,GO:0015672~monovalent inorganic cation transport,GO:0030001~metal ion transport,GO:0051179~localization,GO:0051234~establishment of localization,
TMEM33	transmembrane protein 33	4	41937137	41962589	D-JPT/D-CHB	[17,38]
SLC30A9	solute carrier family 30 (zinc transporter), member 9	4	41992489	42089551	IHS	[11,17,20,38,39]				GO:0000041~transition metal ion transport,GO:0006139~nucleobase, nucleoside, nucleotide and nucleic acid metabolic process,GO:0006350~transcription,GO:0006807~nitrogen compound metabolic process,GO:0006810~transport,GO:0006811~ion transport,GO:0006812~cation transport,GO:0006829~zinc ion transport,GO:0008152~metabolic process,GO:0009058~biosynthetic process,GO:0009059~macromolecule biosynthetic p…
PPEF2	protein phosphatase, EF-hand calcium binding domain 2	4	76781020	76823724	H-CHS					GO:0003008~system process,GO:0006464~protein modification process,GO:0006470~protein amino acid dephosphorylation,GO:0006793~phosphorus metabolic process,GO:0006796~phosphate metabolic process,GO:0007600~sensory perception,GO:0007601~visual perception,GO:0008152~metabolic process,GO:0009987~cellular process,GO:0016311~dephosphorylation,GO:0019538~protein metabolic process,GO:0032501~multicellular…
ART3	ADP-ribosyltransferase 3	4	76932337	77033955	H-CHS/H-CHB/H-JPT					GO:0006464~protein modification process,GO:0006471~protein amino acid ADP-ribosylation,GO:0008152~metabolic process,GO:0009987~cellular process,GO:0019538~protein metabolic process,GO:0043170~macromolecule metabolic process,GO:0043412~biopolymer modification,GO:0043687~post-translational protein modification,GO:0044237~cellular metabolic process,GO:0044238~primary metabolic process,GO:0044260~cel…
CXCL11	chemokine (C-X-C motif) ligand 11	4	76954835	76962568	H-CHS/H-CHB/H-JPT				hsa04060:Cytokine-cytokine receptor interaction,hsa04062:Chemokine signaling pathway,hsa04620:Toll-like receptor signaling pathway,	GO:0002376~immune system process,GO:0006935~chemotaxis,GO:0006950~response to stress,GO:0006952~defense response,GO:0006954~inflammatory response,GO:0006955~immune response,GO:0007154~cell communication,GO:0007165~signal transduction,GO:0007166~cell surface receptor linked signal transduction,GO:0007186~G-protein coupled receptor protein signaling pathway,GO:0007267~cell-cell signaling,GO:0007610…
CCNG2	cyclin G2	4	78078304	78354542	IHS				hsa04115:p53 signaling pathway,	GO:0000075~cell cycle checkpoint,GO:0000087~M phase of mitotic cell cycle,GO:0000278~mitotic cell cycle,GO:0000279~M phase,GO:0000280~nuclear division,GO:0006996~organelle organization,GO:0007049~cell cycle,GO:0007067~mitosis,GO:0009987~cellular process,GO:0016043~cellular component organization,GO:0022402~cell cycle process,GO:0022403~cell cycle phase,GO:0048285~organelle fission,GO:0050789~regu…
ARHGAP24	Rho GTPase activating protein 24	4	86396267	86923823	D*-CHB/F*-CHB					GO:0001525~angiogenesis,GO:0001568~blood vessel development,GO:0001944~vasculature development,GO:0007165~signal transduction,GO:0007275~multicellular organismal development,GO:0009653~anatomical structure morphogenesis,GO:0009987~cellular process,GO:0030154~cell differentiation,GO:0032501~multicellular organismal process,GO:0032502~developmental process,GO:0048513~organ development,GO:0048514~bl…
CCSER1	KIAA1680 protein	4	91048686	92523064	D*-CHS/F*-CHS/F*-JPT/D*-JPT
STPG2	chromosome 4 open reading frame 37	4	98105244	99064391	rsbEasAfr
ADH7	alcohol dehydrogenase 7 (class IV), mu or sigma polypeptide	4	100333418	100356894	rsbEasEur	[38,39]	CARDIOVASCULAR,CHEMDEPENDENCY,METABOLIC,OTHER,		hsa00010:Glycolysis / Gluconeogenesis,hsa00071:Fatty acid metabolism,hsa00350:Tyrosine metabolism,hsa00830:Retinol metabolism,hsa00980:Metabolism of xenobiotics by cytochrome P450,hsa00982:Drug metabolism,	GO:0001523~retinoid metabolic process,GO:0006066~alcohol metabolic process,GO:0006067~ethanol metabolic process,GO:0006069~ethanol oxidation,GO:0006082~organic acid metabolic process,GO:0006629~lipid metabolic process,GO:0006631~fatty acid metabolic process,GO:0006720~isoprenoid metabolic process,GO:0006721~terpenoid metabolic process,GO:0008152~metabolic process,GO:0009987~cellular process,GO:00…
EMCN	endomucin	4	101316498	101801283	D-JPT					GO:0001525~angiogenesis,GO:0001568~blood vessel development,GO:0001944~vasculature development,GO:0007155~cell adhesion,GO:0007275~multicellular organismal development,GO:0009653~anatomical structure morphogenesis,GO:0009987~cellular process,GO:0016337~cell-cell adhesion,GO:0022610~biological adhesion,GO:0030155~regulation of cell adhesion,GO:0032501~multicellular organismal process,GO:0032502~de…
SLC39A8	solute carrier family 39 (zinc transporter), member 8	4	103172198	103352415	rsbEasAfr					GO:0000041~transition metal ion transport,GO:0006810~transport,GO:0006811~ion transport,GO:0006812~cation transport,GO:0006829~zinc ion transport,GO:0009987~cellular process,GO:0030001~metal ion transport,GO:0051179~localization,GO:0051234~establishment of localization,GO:0055085~transmembrane transport,
INPP4B	inositol polyphosphate-4-phosphatase, type II, 105kDa	4	142944313	143768585	D*-JPT/F*-JPT/H-JPT/H-CHB/H-CHS				hsa00562:Inositol phosphate metabolism,hsa04070:Phosphatidylinositol signaling system,	GO:0007165~signal transduction,GO:0050789~regulation of biological process,GO:0050794~regulation of cellular process,GO:0065007~biological regulation,
GLRB	glycine receptor, beta	4	157997209	158093242	H-CHS/H-CHB/H-JPT		NEUROLOGICAL,	Hyperekplexia, autosomal recessive,	hsa04080:Neuroactive ligand-receptor interaction,	GO:0000003~reproduction,GO:0001964~startle response,GO:0003008~system process,GO:0006461~protein complex assembly,GO:0006810~transport,GO:0006811~ion transport,GO:0006820~anion transport,GO:0006821~chloride transport,GO:0006873~cellular ion homeostasis,GO:0006887~exocytosis,GO:0007154~cell communication,GO:0007166~cell surface receptor linked signal transduction,GO:0007186~G-protein coupled recep…
RXFP1	relaxin/insulin-like family peptide receptor 1	4	159236463	159574524	IHS	[20]			hsa04080:Neuroactive ligand-receptor interaction,	GO:0000003~reproduction,GO:0007165~signal transduction,GO:0007166~cell surface receptor linked signal transduction,GO:0007186~G-protein coupled receptor protein signaling pathway,GO:0007187~G-protein signaling, coupled to cyclic nucleotide second messenger,GO:0007188~G-protein signaling, coupled to cAMP nucleotide second messenger,GO:0007242~intracellular signaling cascade,GO:0007275~multicellula…
FSTL5	follistatin-like 5	4	162305049	163085187	D*-CHB
TMEM192	transmembrane protein 192	4	165997230	166129701	H-CHS
NEK1	NIMA (never in mitosis gene a)-related kinase 1	4	170314426	170533780	rsbEasAfr	[17]				GO:0000087~M phase of mitotic cell cycle,GO:0000278~mitotic cell cycle,GO:0000279~M phase,GO:0000280~nuclear division,GO:0006464~protein modification process,GO:0006468~protein amino acid phosphorylation,GO:0006793~phosphorus metabolic process,GO:0006796~phosphate metabolic process,GO:0006950~response to stress,GO:0006974~response to DNA damage stimulus,GO:0006996~organelle organization,GO:000704…
WWC2	WW and C2 domain containing 2	4	184020446	184241930	D*-CHS/F*-CHS
MTNR1A	melatonin receptor 1A	4	187347700	187476721	H-JPT/H-CHB/H-CHS		IMMUNE,OTHER,		hsa04080:Neuroactive ligand-receptor interaction,	GO:0000003~reproduction,GO:0007165~signal transduction,GO:0007166~cell surface receptor linked signal transduction,GO:0007186~G-protein coupled receptor protein signaling pathway,GO:0007187~G-protein signaling, coupled to cyclic nucleotide second messenger,GO:0007242~intracellular signaling cascade,GO:0007610~behavior,GO:0007617~mating behavior,GO:0007618~mating,GO:0007623~circadian rhythm,GO:001…
PLEKHG4B	pleckstrin homology domain containing, family G (with RhoGef domain) member 4B	5	140373	190085	IHS					GO:0009966~regulation of signal transduction,GO:0010646~regulation of cell communication,GO:0035023~regulation of Rho protein signal transduction,GO:0046578~regulation of Ras protein signal transduction,GO:0050789~regulation of biological process,GO:0050794~regulation of cellular process,GO:0051056~regulation of small GTPase mediated signal transduction,GO:0065007~biological regulation,
NSUN2	NOL1/NOP2/Sun domain family, member 2	5	6599352	6633404	rsbEasEur					GO:0001510~RNA methylation,GO:0006139~nucleobase, nucleoside, nucleotide and nucleic acid metabolic process,GO:0006396~RNA processing,GO:0006399~tRNA metabolic process,GO:0006400~tRNA modification,GO:0006730~one-carbon metabolic process,GO:0006807~nitrogen compound metabolic process,GO:0008033~tRNA processing,GO:0008152~metabolic process,GO:0009451~RNA modification,GO:0009987~cellular process,GO:…
OXCT1	3-oxoacid CoA transferase 1	5	41730167	41870621	F*-CHS/D*-CHS			Succinyl CoA:3-oxoacid CoA transferase deficiency,	hsa00072:Synthesis and degradation of ketone bodies,hsa00280:Valine, leucine and isoleucine degradation,hsa00650:Butanoate metabolism,	GO:0008152~metabolic process,GO:0009056~catabolic process,GO:0009987~cellular process,GO:0044237~cellular metabolic process,GO:0044248~cellular catabolic process,GO:0046950~cellular ketone body metabolic process,GO:0046952~ketone body catabolic process,
FBXO4	F-box protein 4	5	41925356	41941845	D-CHS/F*-CHS				hsa04120:Ubiquitin mediated proteolysis,	GO:0000209~protein polyubiquitination,GO:0000723~telomere maintenance,GO:0006139~nucleobase, nucleoside, nucleotide and nucleic acid metabolic process,GO:0006259~DNA metabolic process,GO:0006464~protein modification process,GO:0006508~proteolysis,GO:0006511~ubiquitin-dependent protein catabolic process,GO:0006807~nitrogen compound metabolic process,GO:0006996~organelle organization,GO:0008152~met…
CWC27	serologically defined colon cancer antigen 10	5	64064757	64314590	D*-JPT/F*-JPT					GO:0006457~protein folding,GO:0008152~metabolic process,GO:0009987~cellular process,GO:0019538~protein metabolic process,GO:0043170~macromolecule metabolic process,GO:0044237~cellular metabolic process,GO:0044238~primary metabolic process,GO:0044260~cellular macromolecule metabolic process,GO:0044267~cellular protein metabolic process,
ADAMTS6	ADAM metallopeptidase with thrombospondin type 1 motif, 6	5	64444563	64777747	rsbEasAfr	[11,38]				GO:0006508~proteolysis,GO:0008152~metabolic process,GO:0019538~protein metabolic process,GO:0043170~macromolecule metabolic process,GO:0044238~primary metabolic process,
MSH3	mutS homolog 3 (E. coli)	5	79950467	80172279	H-JPT/H-CHB/H-CHS		CANCER,	Endometrial carcinoma,	hsa03430:Mismatch repair,hsa05200:Pathways in cancer,hsa05210:Colorectal cancer,	GO:0000018~regulation of DNA recombination,GO:0002200~somatic diversification of immune receptors,GO:0002252~immune effector process,GO:0002376~immune system process,GO:0002377~immunoglobulin production,GO:0002440~production of molecular mediator of immune response,GO:0002520~immune system development,GO:0002562~somatic diversification of immune receptors via germline recombination within a singl…
DTWD2	similar to DTW domain containing 2; DTW domain containing 2	5	118173017	118324240	D-JPT
PRR16	proline rich 16	5	119799973	120023027	D-CHB/D-JPT
SLC27A6	solute carrier family 27 (fatty acid transporter), member 6	5	127873706	128369335	H-CHS/H-CHB/H-JPT	[38]			hsa03320:PPAR signaling pathway,	GO:0000038~very-long-chain fatty acid metabolic process,GO:0006082~organic acid metabolic process,GO:0006629~lipid metabolic process,GO:0006631~fatty acid metabolic process,GO:0006810~transport,GO:0006869~lipid transport,GO:0008152~metabolic process,GO:0009987~cellular process,GO:0010876~lipid localization,GO:0019752~carboxylic acid metabolic process,GO:0032787~monocarboxylic acid metabolic proce…
TRPC7	transient receptor potential cation channel, subfamily C, member 7	5	135548999	135701225	D*-CHS/F*-CHS					GO:0000041~transition metal ion transport,GO:0006810~transport,GO:0006811~ion transport,GO:0006812~cation transport,GO:0006816~calcium ion transport,GO:0006828~manganese ion transport,GO:0009987~cellular process,GO:0015674~di-, tri-valent inorganic cation transport,GO:0030001~metal ion transport,GO:0051179~localization,GO:0051234~establishment of localization,GO:0055085~transmembrane transport,
KLHL3	kelch-like 3 (Drosophila)	5	136953189	137071779	D-CHS					GO:0006508~proteolysis,GO:0008152~metabolic process,GO:0009056~catabolic process,GO:0009057~macromolecule catabolic process,GO:0009987~cellular process,GO:0019538~protein metabolic process,GO:0019941~modification-dependent protein catabolic process,GO:0030163~protein catabolic process,GO:0043170~macromolecule metabolic process,GO:0043632~modification-dependent macromolecule catabolic process,GO:0…
RNF14	ring finger protein 14	5	141337893	141369856	F*-JPT/D*-JPT					GO:0006139~nucleobase, nucleoside, nucleotide and nucleic acid metabolic process,GO:0006350~transcription,GO:0006355~regulation of transcription, DNA-dependent,GO:0006357~regulation of transcription from RNA polymerase II promoter,GO:0006464~protein modification process,GO:0006508~proteolysis,GO:0006807~nitrogen compound metabolic process,GO:0007165~signal transduction,GO:0007242~intracellular si…
GNPDA1	glucosamine-6-phosphate deaminase 1	5	141371314	141392606	F*-JPT/D*-JPT				hsa00520:Amino sugar and nucleotide sugar metabolism,	GO:0000003~reproduction,GO:0005975~carbohydrate metabolic process,GO:0005996~monosaccharide metabolic process,GO:0006040~amino sugar metabolic process,GO:0006041~glucosamine metabolic process,GO:0006043~glucosamine catabolic process,GO:0006044~N-acetylglucosamine metabolic process,GO:0006066~alcohol metabolic process,GO:0006091~generation of precursor metabolites and energy,GO:0007338~single fert…
MFAP3	microfibrillar-associated protein 3	5	153418466	153600038	D-JPT
RP11-423H2.1	similar to THO complex 3; THO complex 3	5	177236408	177377733	H-CHS/H-CHB/H-JPT				hsa03040:Spliceosome,	GO:0000003~reproduction,GO:0006139~nucleobase, nucleoside, nucleotide and nucleic acid metabolic process,GO:0006396~RNA processing,GO:0006397~mRNA processing,GO:0006403~RNA localization,GO:0006405~RNA export from nucleus,GO:0006406~mRNA export from nucleus,GO:0006807~nitrogen compound metabolic process,GO:0006810~transport,GO:0006913~nucleocytoplasmic transport,GO:0008152~metabolic process,GO:000…
HNRNPH1	heterogeneous nuclear ribonucleoprotein H1 (H)	5	179041179	179061785	rsbEasEur					GO:0000375~RNA splicing, via transesterification reactions,GO:0000377~RNA splicing, via transesterification reactions with bulged adenosine as nucleophile,GO:0000398~nuclear mRNA splicing, via spliceosome,GO:0006139~nucleobase, nucleoside, nucleotide and nucleic acid metabolic process,GO:0006396~RNA processing,GO:0006397~mRNA processing,GO:0006807~nitrogen compound metabolic process,GO:0008152~me…
C5orf60	hypothetical protein LOC729569	5	179068545	179072047	rsbEasEur
PXDC1	chromosome 6 open reading frame 145	6	3722848	3752260	H-CHS/H-JPT/H-CHB					GO:0007154~cell communication,GO:0009987~cellular process,
PHACTR1	phosphatase and actin regulator 1	6	12717893	13288645	F*-CHB/D*-CHB/D-CHB	[20]		Genome-wide association with bone mass and geometry in the Framingham Heart Study,
OR11A1	olfactory receptor, family 11, subfamily A, member 1	6	29393281	29424848	H-CHB				hsa04740:Olfactory transduction,	GO:0003008~system process,GO:0007165~signal transduction,GO:0007166~cell surface receptor linked signal transduction,GO:0007186~G-protein coupled receptor protein signaling pathway,GO:0007600~sensory perception,GO:0007606~sensory perception of chemical stimulus,GO:0007608~sensory perception of smell,GO:0032501~multicellular organismal process,GO:0050789~regulation of biological process,GO:0050794…
BTNL2	butyrophilin-like 2 (MHC class II associated)	6	32361740	32374905	H-CHS		IMMUNE,INFECTION,	Sarcoidosis, susceptibility to,Sarcoidosis, susceptibility to, 2,Sequence variants in IL10, ARPC2 and multiple other loci contribute to ulcerative colitis susceptibility,
OARD1	chromosome 6 open reading frame 130	6	41001366	41065526	F*-JPT/D*-JPT
NFYA	nuclear transcription factor Y, alpha	6	41040684	41067715	F*-JPT/D*-JPT				hsa04612:Antigen processing and presentation,	GO:0006139~nucleobase, nucleoside, nucleotide and nucleic acid metabolic process,GO:0006350~transcription,GO:0006351~transcription, DNA-dependent,GO:0006355~regulation of transcription, DNA-dependent,GO:0006357~regulation of transcription from RNA polymerase II promoter,GO:0006366~transcription from RNA polymerase II promoter,GO:0006807~nitrogen compound metabolic process,GO:0008152~metabolic pro…
TREML1	triggering receptor expressed on myeloid cells-like 1	6	41117080	41122075	F*-JPT/D*-JPT/D-JPT					GO:0001775~cell activation,GO:0002376~immune system process,GO:0006950~response to stress,GO:0006952~defense response,GO:0006955~immune response,GO:0007165~signal transduction,GO:0007242~intracellular signaling cascade,GO:0007596~blood coagulation,GO:0007599~hemostasis,GO:0009605~response to external stimulus,GO:0009611~response to wounding,GO:0009987~cellular process,GO:0019722~calcium-mediated …
DEFB112	defensin, beta 112	6	50011288	50016364	D-CHB/D-JPT/D-CHS					GO:0006950~response to stress,GO:0006952~defense response,GO:0009607~response to biotic stimulus,GO:0009617~response to bacterium,GO:0042742~defense response to bacterium,GO:0050896~response to stimulus,GO:0051704~multi-organism process,GO:0051707~response to other organism,
BAI3	brain-specific angiogenesis inhibitor 3	6	69345259	70099403	rsbEasEur	[11,38]				GO:0007165~signal transduction,GO:0007166~cell surface receptor linked signal transduction,GO:0007186~G-protein coupled receptor protein signaling pathway,GO:0007218~neuropeptide signaling pathway,GO:0050789~regulation of biological process,GO:0050794~regulation of cellular process,GO:0065007~biological regulation,
GABRR1	gamma-aminobutyric acid (GABA) receptor, rho 1	6	89887220	89940997	rsbEasAfr	[38]			hsa04080:Neuroactive ligand-receptor interaction,	GO:0003008~system process,GO:0006810~transport,GO:0006811~ion transport,GO:0007154~cell communication,GO:0007166~cell surface receptor linked signal transduction,GO:0007186~G-protein coupled receptor protein signaling pathway,GO:0007214~gamma-aminobutyric acid signaling pathway,GO:0007267~cell-cell signaling,GO:0007268~synaptic transmission,GO:0009987~cellular process,GO:0019226~transmission of n…
PREP	prolyl endopeptidase	6	105725440	105850959	rsbEasAfr	[11,17]	PSYCH,			GO:0006508~proteolysis,GO:0008152~metabolic process,GO:0019538~protein metabolic process,GO:0043170~macromolecule metabolic process,GO:0044238~primary metabolic process,
MAN1A1	mannosidase, alpha, class 1A, member 1	6	119498374	119670926	H-CHS				hsa00510:N-Glycan biosynthesis,	GO:0008152~metabolic process,
PTPRK	protein tyrosine phosphatase, receptor type, K	6	128289924	128841870	F*-CHS/D*-CHS					GO:0000302~response to reactive oxygen species,GO:0006464~protein modification process,GO:0006470~protein amino acid dephosphorylation,GO:0006793~phosphorus metabolic process,GO:0006796~phosphate metabolic process,GO:0006928~cell motion,GO:0006950~response to stress,GO:0006979~response to oxidative stress,GO:0007044~cell-substrate junction assembly,GO:0007155~cell adhesion,GO:0007160~cell-matrix …
AKAP7	A kinase (PRKA) anchor protein 7	6	131456806	131604675	rsbEasAfr					GO:0006139~nucleobase, nucleoside, nucleotide and nucleic acid metabolic process,GO:0006807~nitrogen compound metabolic process,GO:0006810~transport,GO:0006811~ion transport,GO:0007165~signal transduction,GO:0007242~intracellular signaling cascade,GO:0008104~protein localization,GO:0008152~metabolic process,GO:0009987~cellular process,GO:0016070~RNA metabolic process,GO:0033036~macromolecule loca…
TULP4	tubby like protein 4	6	158733692	158932860	rsbEasEur					GO:0006355~regulation of transcription, DNA-dependent,GO:0006508~proteolysis,GO:0006512~ubiquitin cycle,GO:0007165~signal transduction,GO:0007242~intracellular signaling cascade,GO:0007584~response to nutrient,GO:0008152~metabolic process,GO:0009056~catabolic process,GO:0009057~macromolecule catabolic process,GO:0009605~response to external stimulus,GO:0009889~regulation of biosynthetic process,G…
TWIST1	twist homolog 1 (Drosophila)	7	19060614	19157295	D-CHS		OTHER,	acrocephalosyndactyly 3,blepharophimosis, epicanthus inversus and ptosis 3,blepharophimosis, epicanthus inversus, and ptosis 2,Saethre-Chotzen syndrome,Saethre-Chotzen syndrome with eyelid anomalies,		GO:0000122~negative regulation of transcription from RNA polymerase II promoter,GO:0001501~skeletal system development,GO:0001764~neuron migration,GO:0001838~embryonic epithelial tube formation,GO:0001841~neural tube formation,GO:0001843~neural tube closure,GO:0002009~morphogenesis of an epithelium,GO:0006139~nucleobase, nucleoside, nucleotide and nucleic acid metabolic process,GO:0006350~transcr…
NUPL2	nucleoporin like 2	7	23221446	23240630	D*-CHS					GO:0006403~RNA localization,GO:0006605~protein targeting,GO:0006611~protein export from nucleus,GO:0006810~transport,GO:0006886~intracellular protein transport,GO:0006913~nucleocytoplasmic transport,GO:0008104~protein localization,GO:0009987~cellular process,GO:0015031~protein transport,GO:0015931~nucleobase, nucleoside, nucleotide and nucleic acid transport,GO:0033036~macromolecule localization,…
NUDCD3	NudC domain containing 3	7	44421969	44530479	D-CHB/D-JPT/F*-CHB/F*-JPT/D-CHS/D*-CHB/D*-JPT
ZPBP	zona pellucida binding protein	7	49890017	50160925	rsbEasEur	[17]				GO:0000003~reproduction,GO:0007338~single fertilization,GO:0007339~binding of sperm to zona pellucida,GO:0008037~cell recognition,GO:0009566~fertilization,GO:0009987~cellular process,GO:0009988~cell-cell recognition,GO:0019953~sexual reproduction,GO:0022414~reproductive process,GO:0032501~multicellular organismal process,GO:0035036~sperm-egg recognition,GO:0048610~reproductive cellular process,
TYW1	tRNA-yW synthesizing protein 1 homolog (S. cerevisiae)	7	66460160	66704501	H-CHB/H-CHS/H-JPT					GO:0006139~nucleobase, nucleoside, nucleotide and nucleic acid metabolic process,GO:0006396~RNA processing,GO:0006399~tRNA metabolic process,GO:0006807~nitrogen compound metabolic process,GO:0008033~tRNA processing,GO:0008152~metabolic process,GO:0009987~cellular process,GO:0010467~gene expression,GO:0016070~RNA metabolic process,GO:0034470~ncRNA processing,GO:0034641~cellular nitrogen compound m…
ZNF804B	zinc finger protein 804B	7	88388682	88966346	rsbEasEur
TMEM168	transmembrane protein 168	7	112405718	112430647	rsbEasAfr	[17,38]
CTTNBP2	cortactin binding protein 2	7	117350705	117514193	D-CHB/D-JPT					GO:0000003~reproduction,GO:0000226~microtubule cytoskeleton organization,GO:0001764~neuron migration,GO:0001936~regulation of endothelial cell proliferation,GO:0001937~negative regulation of endothelial cell proliferation,GO:0003008~system process,GO:0003013~circulatory system process,GO:0003018~vascular process in circulatory system,GO:0006461~protein complex assembly,GO:0006464~protein modifica…
HIPK2	homeodomain interacting protein kinase 2; similar to homeodomain interacting protein kinase 2	7	139246316	139477577	D-CHB					GO:0000003~reproduction,GO:0000122~negative regulation of transcription from RNA polymerase II promoter,GO:0003002~regionalization,GO:0006139~nucleobase, nucleoside, nucleotide and nucleic acid metabolic process,GO:0006350~transcription,GO:0006355~regulation of transcription, DNA-dependent,GO:0006357~regulation of transcription from RNA polymerase II promoter,GO:0006464~protein modification proce…
TPK1	thiamin pyrophosphokinase 1	7	144149034	144533488	D*-CHB/F*-CHB		METABOLIC,		hsa00730:Thiamine metabolism,	GO:0006725~cellular aromatic compound metabolic process,GO:0006732~coenzyme metabolic process,GO:0006766~vitamin metabolic process,GO:0006767~water-soluble vitamin metabolic process,GO:0006772~thiamin metabolic process,GO:0006790~sulfur metabolic process,GO:0006807~nitrogen compound metabolic process,GO:0008152~metabolic process,GO:0009058~biosynthetic process,GO:0009108~coenzyme biosynthetic pro…
CNTNAP2	contactin associated protein-like 2	7	145813453	148118090	rsbEasAfr/D-CHB/D-CHS/F*-CHB/D*-CHB	[11]		Autism, susceptibility to, 15,Cortical dysplasia-focal epilepsy syndrome,Genome-wide association with bone mass and geometry in the Framingham Heart Study,	hsa04514:Cell adhesion molecules (CAMs),	GO:0003008~system process,GO:0007154~cell communication,GO:0007155~cell adhesion,GO:0007165~signal transduction,GO:0007275~multicellular organismal development,GO:0007399~nervous system development,GO:0008037~cell recognition,GO:0008038~neuron recognition,GO:0009987~cellular process,GO:0019226~transmission of nerve impulse,GO:0022008~neurogenesis,GO:0022610~biological adhesion,GO:0030154~cell dif…
MYOM2	myomesin (M-protein) 2, 165kDa	8	1993155	2113475	H-JPT					GO:0003008~system process,GO:0003012~muscle system process,GO:0006936~muscle contraction,GO:0032501~multicellular organismal process,
CSMD1	CUB and Sushi multiple domains 1	8	2792992	4852494	H-CHB/H-JPT			Genome-wide association analysis of susceptibility and clinical phenotype in multiple sclerosis,
OR7E161P	olfactory receptor, family 7, subfamily E, member 154 pseudogene	8	11786101	11787072	H-CHB/H-CHS/H-JPT/D-CHS
SGCZ	sarcoglycan zeta	8	13947373	15095848	H-CHS/H-CHB/H-JPT					GO:0006996~organelle organization,GO:0007010~cytoskeleton organization,GO:0009987~cellular process,GO:0016043~cellular component organization,
TUSC3	tumor suppressor candidate 3	8	15274724	15624158	H-JPT/H-CHS/H-CHB			?Prostate cancer, susceptibility to,Mental retardation, autosomal recessive 7,	hsa00510:N-Glycan biosynthesis,	GO:0005975~carbohydrate metabolic process,GO:0006464~protein modification process,GO:0006486~protein amino acid glycosylation,GO:0006487~protein amino acid N-linked glycosylation,GO:0008152~metabolic process,GO:0009058~biosynthetic process,GO:0009059~macromolecule biosynthetic process,GO:0009100~glycoprotein metabolic process,GO:0009101~glycoprotein biosynthetic process,GO:0009987~cellular proces…
MSR1	macrophage scavenger receptor 1	8	15965387	16424999	D*-CHS		CANCER,	Prostate cancer, hereditary,		GO:0006810~transport,GO:0006869~lipid transport,GO:0006897~endocytosis,GO:0006898~receptor-mediated endocytosis,GO:0008104~protein localization,GO:0009987~cellular process,GO:0010324~membrane invagination,GO:0010743~regulation of foam cell differentiation,GO:0010744~positive regulation of foam cell differentiation,GO:0010876~lipid localization,GO:0010883~regulation of lipid storage,GO:0010884~pos…
GSR	glutathione reductase	8	30535583	30585443	rsbEasAfr	[11]	CANCER,HEMATOLOGICAL,	Hemolytic anemia due to glutathione reductase deficiency,	hsa00480:Glutathione metabolism,	GO:0000003~reproduction,GO:0006518~peptide metabolic process,GO:0006519~cellular amino acid and derivative metabolic process,GO:0006575~cellular amino acid derivative metabolic process,GO:0006732~coenzyme metabolic process,GO:0006749~glutathione metabolic process,GO:0006790~sulfur metabolic process,GO:0007276~gamete generation,GO:0007283~spermatogenesis,GO:0008152~metabolic process,GO:0009987~cel…
UBXN8	UBX domain protein 8	8	30589764	30624522	rsbEasAfr					GO:0000003~reproduction,GO:0007338~single fertilization,GO:0009566~fertilization,GO:0019953~sexual reproduction,GO:0022414~reproductive process,
NRG1	neuregulin 1	8	31496902	32622548	rsbEasEur	[17]	CARDIOVASCULAR,NEUROLOGICAL,PSYCH,	?Schizophrenia, susceptibility to,Genome-wide association with bone mass and geometry in the Framingham Heart Study,	hsa04012:ErbB signaling pathway,	GO:0001558~regulation of cell growth,GO:0006461~protein complex assembly,GO:0006916~anti-apoptosis,GO:0006950~response to stress,GO:0007154~cell communication,GO:0007166~cell surface receptor linked signal transduction,GO:0007167~enzyme linked receptor protein signaling pathway,GO:0007169~transmembrane receptor protein tyrosine kinase signaling pathway,GO:0007171~activation of transmembrane recep…
MYBL1	v-myb myeloblastosis viral oncogene homolog (avian)-like 1	8	67474410	67526482	F*-CHB/D-CHB/D*-CHB					GO:0006139~nucleobase, nucleoside, nucleotide and nucleic acid metabolic process,GO:0006350~transcription,GO:0006355~regulation of transcription, DNA-dependent,GO:0006807~nitrogen compound metabolic process,GO:0008152~metabolic process,GO:0009058~biosynthetic process,GO:0009059~macromolecule biosynthetic process,GO:0009889~regulation of biosynthetic process,GO:0009987~cellular process,GO:0010467~…
VCPIP1	valosin containing protein (p97)/p47 complex interacting protein 1	8	67540722	67579452	F*-CHB/D-CHB/D*-CHB					GO:0000087~M phase of mitotic cell cycle,GO:0000278~mitotic cell cycle,GO:0000279~M phase,GO:0000280~nuclear division,GO:0006464~protein modification process,GO:0006508~proteolysis,GO:0006944~membrane fusion,GO:0006996~organelle organization,GO:0007030~Golgi organization,GO:0007049~cell cycle,GO:0007067~mitosis,GO:0008152~metabolic process,GO:0009056~catabolic process,GO:0009057~macromolecule cat…
SGK3	serum/glucocorticoid regulated kinase family, member 3	8	67624653	67774257	D-CHS					GO:0006464~protein modification process,GO:0006468~protein amino acid phosphorylation,GO:0006793~phosphorus metabolic process,GO:0006796~phosphate metabolic process,GO:0006916~anti-apoptosis,GO:0006950~response to stress,GO:0007154~cell communication,GO:0008152~metabolic process,GO:0009987~cellular process,GO:0010941~regulation of cell death,GO:0016310~phosphorylation,GO:0019538~protein metabolic…
KCNB2	potassium voltage-gated channel, Shab-related subfamily, member 2	8	73449626	73850584	LSBL			Genome-wide association analysis of susceptibility and clinical phenotype in multiple sclerosis,Genome-wide association of echocardiographic dimensions, brachial artery endothelial function and treadmill exercise responses in the Framingham Heart Study,		GO:0006810~transport,GO:0006811~ion transport,GO:0006812~cation transport,GO:0006813~potassium ion transport,GO:0006937~regulation of muscle contraction,GO:0006940~regulation of smooth muscle contraction,GO:0009987~cellular process,GO:0015672~monovalent inorganic cation transport,GO:0030001~metal ion transport,GO:0044057~regulation of system process,GO:0050789~regulation of biological process,GO:…
ZNF704	zinc finger protein 704	8	81540686	81787016	D-CHS/F*-CHS/D*-CHS
RUNX1T1	runt-related transcription factor 1; translocated to, 1 (cyclin D-related)	8	92967203	93115514	D-JPT/F*-JPT/D-CHS/D*-JPT/D-CHB				hsa05200:Pathways in cancer,hsa05221:Acute myeloid leukemia,	GO:0006091~generation of precursor metabolites and energy,GO:0006139~nucleobase, nucleoside, nucleotide and nucleic acid metabolic process,GO:0006350~transcription,GO:0006355~regulation of transcription, DNA-dependent,GO:0006807~nitrogen compound metabolic process,GO:0008152~metabolic process,GO:0009058~biosynthetic process,GO:0009059~macromolecule biosynthetic process,GO:0009889~regulation of bi…
VPS13B	vacuolar protein sorting 13 homolog B (yeast)	8	100025494	100889808	F*-JPT/D*-JPT			Cohen syndrome,		GO:0006810~transport,GO:0008104~protein localization,GO:0015031~protein transport,GO:0033036~macromolecule localization,GO:0045184~establishment of protein localization,GO:0051179~localization,GO:0051234~establishment of localization,
DEPTOR	DEP domain containing 6	8	120885957	121063152	IHS					GO:0006469~negative regulation of protein kinase activity,GO:0007165~signal transduction,GO:0007242~intracellular signaling cascade,GO:0008361~regulation of cell size,GO:0009966~regulation of signal transduction,GO:0009968~negative regulation of signal transduction,GO:0010646~regulation of cell communication,GO:0010648~negative regulation of cell communication,GO:0010941~regulation of cell death,…
FAM49B	family with sequence similarity 49, member B	8	130851839	131029375	D*-CHB/F*-CHB			A Genome-Wide Association Study Identifies Protein Quantitative Trait Loci (pQTLs),
KCNQ3	potassium voltage-gated channel, KQT-like subfamily, member 3	8	133139193	133493200	D*-CHB/F*-CHB		NEUROLOGICAL,OTHER,	Epilepsy, benign neonatal, type 2,		GO:0003008~system process,GO:0006810~transport,GO:0006811~ion transport,GO:0006812~cation transport,GO:0006813~potassium ion transport,GO:0007154~cell communication,GO:0007267~cell-cell signaling,GO:0007268~synaptic transmission,GO:0009987~cellular process,GO:0015672~monovalent inorganic cation transport,GO:0019226~transmission of nerve impulse,GO:0030001~metal ion transport,GO:0032501~multicellu…
TRAPPC9	trafficking protein particle complex 9	8	140742586	141468678	D*-JPT					GO:0009987~cellular process,GO:0030154~cell differentiation,GO:0032502~developmental process,GO:0048869~cellular developmental process,
SPATC1	spermatogenesis and centriole associated 1	8	145086582	145101933	F*-JPT
CTD-3065J16.6	similar to sphingomyelin phosphodiesterase 3, neutral membrane	8	145104030	145106423	F*-JPT
OPLAH	5-oxoprolinase (ATP-hydrolysing)	8	145106167	145118735	F*-JPT				hsa00480:Glutathione metabolism,
EXOSC4	exosome component 4	8	145133529	145135550	D-JPT/F*-JPT/D*-JPT				hsa03018:RNA degradation,	GO:0006139~nucleobase, nucleoside, nucleotide and nucleic acid metabolic process,GO:0006364~rRNA processing,GO:0006396~RNA processing,GO:0006807~nitrogen compound metabolic process,GO:0008152~metabolic process,GO:0009987~cellular process,GO:0010467~gene expression,GO:0016070~RNA metabolic process,GO:0016072~rRNA metabolic process,GO:0022613~ribonucleoprotein complex biogenesis,GO:0034470~ncRNA pr…
GPAA1	glycosylphosphatidylinositol anchor attachment protein 1 homolog (yeast)	8	145137493	145141119	D-JPT/F*-JPT/D*-JPT				hsa00563:Glycosylphosphatidylinositol(GPI)-anchor biosynthesis,	GO:0006461~protein complex assembly,GO:0006464~protein modification process,GO:0006497~protein amino acid lipidation,GO:0006505~GPI anchor metabolic process,GO:0006506~GPI anchor biosynthetic process,GO:0006621~protein retention in ER lumen,GO:0006629~lipid metabolic process,GO:0006644~phospholipid metabolic process,GO:0006650~glycerophospholipid metabolic process,GO:0008104~protein localization,…
CYC1	cytochrome c-1	8	145149930	145152428	D-JPT/F*-JPT/D*-JPT				hsa00190:Oxidative phosphorylation,hsa04260:Cardiac muscle contraction,hsa05010:Alzheimer's disease,hsa05012:Parkinson's disease,hsa05016:Huntington's disease,	GO:0006091~generation of precursor metabolites and energy,GO:0006810~transport,GO:0008152~metabolic process,GO:0009987~cellular process,GO:0022900~electron transport chain,GO:0044237~cellular metabolic process,GO:0051179~localization,GO:0051234~establishment of localization,GO:0055114~oxidation reduction,
BOP1	block of proliferation 1	8	145486055	145515082	rsbEasAfr					GO:0000463~maturation of LSU-rRNA from tricistronic rRNA transcript (SSU-rRNA, 5.8S rRNA, LSU-rRNA),GO:0000470~maturation of LSU-rRNA,GO:0006139~nucleobase, nucleoside, nucleotide and nucleic acid metabolic process,GO:0006364~rRNA processing,GO:0006396~RNA processing,GO:0006807~nitrogen compound metabolic process,GO:0008152~metabolic process,GO:0008283~cell proliferation,GO:0009987~cellular proce…
HSF1	heat shock transcription factor 1	8	145515280	145538385	rsbEasAfr		CANCER,			GO:0000003~reproduction,GO:0001701~in utero embryonic development,GO:0001817~regulation of cytokine production,GO:0001818~negative regulation of cytokine production,GO:0001890~placenta development,GO:0001892~embryonic placenta development,GO:0002237~response to molecule of bacterial origin,GO:0006139~nucleobase, nucleoside, nucleotide and nucleic acid metabolic process,GO:0006350~transcription,GO…
ARHGAP39	KIAA1688 protein	8	145754563	145911194	F*-CHB/D*-CHB					GO:0007165~signal transduction,GO:0050789~regulation of biological process,GO:0050794~regulation of cellular process,GO:0065007~biological regulation,
KANK1	KN motif and ankyrin repeat domains 1; similar to ankyrin repeat domain protein 15 isoform b	9	470291	746105	D*-CHB/F*-CHB/IHS
PTPRD	protein tyrosine phosphatase, receptor type, D	9	8314246	10612723	H-JPT/H-CHS/H-CHB/rsbEasEur			Conduct disorder and ADHD: Evaluation of conduct problems as a categorical and quantitative trait in the international multicentre ADHD genetics study,PTPRD (protein tyrosine phosphatase receptor type delta) is associated with restless legs syndrome,		GO:0006464~protein modification process,GO:0006470~protein amino acid dephosphorylation,GO:0006793~phosphorus metabolic process,GO:0006796~phosphate metabolic process,GO:0007166~cell surface receptor linked signal transduction,GO:0007167~enzyme linked receptor protein signaling pathway,GO:0007185~transmembrane receptor protein tyrosine phosphatase signaling pathway,GO:0008152~metabolic process,GO…
APTX	aprataxin	9	32972604	33025166	D*-CHB			Ataxia, early-onset, with oculomotor apraxia and hypoalbuminemia,Coenzyme Q10 deficiency,		GO:0000012~single strand break repair,GO:0000302~response to reactive oxygen species,GO:0006139~nucleobase, nucleoside, nucleotide and nucleic acid metabolic process,GO:0006259~DNA metabolic process,GO:0006266~DNA ligation,GO:0006281~DNA repair,GO:0006302~double-strand break repair,GO:0006807~nitrogen compound metabolic process,GO:0006950~response to stress,GO:0006974~response to DNA damage stimu…
AGTPBP1	ATP/GTP binding protein 1	9	88161455	88356944	D*-CHB/F*-CHB					GO:0001505~regulation of neurotransmitter levels,GO:0003008~system process,GO:0006508~proteolysis,GO:0007154~cell communication,GO:0007267~cell-cell signaling,GO:0007268~synaptic transmission,GO:0007275~multicellular organismal development,GO:0007399~nervous system development,GO:0007417~central nervous system development,GO:0007420~brain development,GO:0008152~metabolic process,GO:0009653~anatom…
NXNL2	nucleoredoxin-like 2	9	91150016	91199189	LSBL
SHC3	SHC (Src homology 2 domain containing) transforming protein 3	9	91628060	91793682	D-CHB		CHEMDEPENDENCY,		hsa04012:ErbB signaling pathway,hsa04062:Chemokine signaling pathway,hsa04510:Focal adhesion,hsa04650:Natural killer cell mediated cytotoxicity,hsa04722:Neurotrophin signaling pathway,hsa04910:Insulin signaling pathway,hsa05214:Glioma,hsa05220:Chronic myeloid leukemia,	GO:0003008~system process,GO:0007154~cell communication,GO:0007165~signal transduction,GO:0007166~cell surface receptor linked signal transduction,GO:0007167~enzyme linked receptor protein signaling pathway,GO:0007169~transmembrane receptor protein tyrosine kinase signaling pathway,GO:0007173~epidermal growth factor receptor signaling pathway,GO:0007242~intracellular signaling cascade,GO:0007264~…
SLC44A1	solute carrier family 44, member 1	9	108006903	108201452	D-CHB					GO:0006810~transport,GO:0006811~ion transport,GO:0006812~cation transport,GO:0015695~organic cation transport,GO:0015697~quaternary ammonium group transport,GO:0015837~amine transport,GO:0015850~organic alcohol transport,GO:0015871~choline transport,GO:0051179~localization,GO:0051234~establishment of localization,
USP20	ubiquitin specific peptidase 20	9	132596977	132644107	H-CHS/H-CHB					GO:0006464~protein modification process,GO:0006508~proteolysis,GO:0006511~ubiquitin-dependent protein catabolic process,GO:0008152~metabolic process,GO:0009056~catabolic process,GO:0009057~macromolecule catabolic process,GO:0009987~cellular process,GO:0016579~protein deubiquitination,GO:0019538~protein metabolic process,GO:0019941~modification-dependent protein catabolic process,GO:0030163~protei…
FNBP1	formin binding protein 1	9	132649466	132805473	H-CHS/H-CHB					GO:0006810~transport,GO:0006897~endocytosis,GO:0009987~cellular process,GO:0010324~membrane invagination,GO:0016043~cellular component organization,GO:0016044~membrane organization,GO:0016192~vesicle-mediated transport,GO:0051179~localization,GO:0051234~establishment of localization,
UAP1L1	UDP-N-acteylglucosamine pyrophosphorylase 1-like 1	9	139971953	139978991	D*-CHS					GO:0008152~metabolic process,
MAN1B1	mannosidase, alpha, class 1B, member 1	9	139981379	140003635	D*-CHS				hsa00510:N-Glycan biosynthesis,	GO:0005975~carbohydrate metabolic process,GO:0006464~protein modification process,GO:0006486~protein amino acid glycosylation,GO:0006487~protein amino acid N-linked glycosylation,GO:0008152~metabolic process,GO:0009058~biosynthetic process,GO:0009059~macromolecule biosynthetic process,GO:0009100~glycoprotein metabolic process,GO:0009101~glycoprotein biosynthetic process,GO:0009311~oligosaccharide…
SNORD62	small nucleolar RNA, C/D box 62A; small nucleolar RNA, C/D box 62B	9	139988797	139988882	D*-CHS
EHMT1	euchromatic histone-lysine N-methyltransferase 1	9	140513444	140764468	F*-JPT		CANCER,	Chromosome 9q subtelomeric deletion syndrome,	hsa00310:Lysine degradation,	GO:0000122~negative regulation of transcription from RNA polymerase II promoter,GO:0006325~chromatin organization,GO:0006355~regulation of transcription, DNA-dependent,GO:0006357~regulation of transcription from RNA polymerase II promoter,GO:0006464~protein modification process,GO:0006479~protein amino acid methylation,GO:0006730~one-carbon metabolic process,GO:0006996~organelle organization,GO:0…
LARP4B	La ribonucleoprotein domain family, member 4B	10	855484	977564	D*-CHS/F*-CHS
PFKP	phosphofructokinase, platelet	10	3109712	3179904	H-CHS	[39]			hsa00010:Glycolysis / Gluconeogenesis,hsa00030:Pentose phosphate pathway,hsa00051:Fructose and mannose metabolism,hsa00052:Galactose metabolism,	GO:0005975~carbohydrate metabolic process,GO:0005996~monosaccharide metabolic process,GO:0006000~fructose metabolic process,GO:0006002~fructose 6-phosphate metabolic process,GO:0006006~glucose metabolic process,GO:0006007~glucose catabolic process,GO:0006066~alcohol metabolic process,GO:0006091~generation of precursor metabolites and energy,GO:0006096~glycolysis,GO:0006461~protein complex assembl…
AKR1C1	aldo-keto reductase family 1, member C1 (dihydrodiol dehydrogenase 1; 20-alpha (3-alpha)-hydroxysteroid dehydrogenase)	10	4934796	5025475	rsbEasEur		CANCER,		hsa00140:Steroid hormone biosynthesis,hsa00980:Metabolism of xenobiotics by cytochrome P450,	GO:0003008~system process,GO:0006082~organic acid metabolic process,GO:0006461~protein complex assembly,GO:0006629~lipid metabolic process,GO:0006805~xenobiotic metabolic process,GO:0006810~transport,GO:0006869~lipid transport,GO:0007586~digestion,GO:0008152~metabolic process,GO:0008202~steroid metabolic process,GO:0008206~bile acid metabolic process,GO:0009410~response to xenobiotic stimulus,GO:…
MLLT10	myeloid/lymphoid or mixed-lineage leukemia (trithorax homolog, Drosophila); translocated to, 10	10	21823094	22032559	D-CHS/D-JPT			Leukemia, acute myeloid,Leukemia, acute T-cell lymphoblastic,
SPAG6	sperm associated antigen 6	10	22634399	22743153	D-CHB/D-JPT/F*-JPT/D*-JPT/F*-CHB/D*-CHB	[15,20]				GO:0000003~reproduction,GO:0003006~reproductive developmental process,GO:0007276~gamete generation,GO:0007281~germ cell development,GO:0007283~spermatogenesis,GO:0007286~spermatid development,GO:0009987~cellular process,GO:0016043~cellular component organization,GO:0019953~sexual reproduction,GO:0022414~reproductive process,GO:0030030~cell projection organization,GO:0030154~cell differentiation,G…
GPR158	G protein-coupled receptor 158	10	25463991	25891155	rsbEasEur/IHS/rsbEasAfr					GO:0007165~signal transduction,GO:0007166~cell surface receptor linked signal transduction,GO:0007186~G-protein coupled receptor protein signaling pathway,GO:0050789~regulation of biological process,GO:0050794~regulation of cellular process,GO:0065007~biological regulation,
MYO3A	myosin IIIA	10	26223196	26501456	D*-CHB/F*-CHB/H-CHB/H-CHS			Deafness, autosomal recessive 30,		GO:0003008~system process,GO:0006464~protein modification process,GO:0006468~protein amino acid phosphorylation,GO:0006793~phosphorus metabolic process,GO:0006796~phosphate metabolic process,GO:0007600~sensory perception,GO:0007601~visual perception,GO:0007605~sensory perception of sound,GO:0008152~metabolic process,GO:0009987~cellular process,GO:0016310~phosphorylation,GO:0019538~protein metabol…
WDFY4	WDFY family member 4	10	49892921	50191001	IHS			Genetic variants near TNFAIP3 on 6q23 are associated with systemic lupus erythematosus,
PRKG1	protein kinase, cGMP-dependent, type I	10	52750945	54058110	D*-CHB/F*-CHB/D*-JPT/F*-JPT	[17]	METABOLIC,		hsa04270:Vascular smooth muscle contraction,hsa04540:Gap junction,hsa04730:Long-term depression,hsa04740:Olfactory transduction,	GO:0001764~neuron migration,GO:0006464~protein modification process,GO:0006468~protein amino acid phosphorylation,GO:0006793~phosphorus metabolic process,GO:0006796~phosphate metabolic process,GO:0006928~cell motion,GO:0006996~organelle organization,GO:0007010~cytoskeleton organization,GO:0007165~signal transduction,GO:0007275~multicellular organismal development,GO:0007399~nervous system develop…
PCDH15	protocadherin 15	10	55562531	57387702	H-CHB/H-CHS/H-JPT/rsbEasAfr	[11,15,17,38,39]	OTHER,VISION,	Deafness, autosomal recessive 23,Usher syndrome, type 1D/F digenic,Usher syndrome, type 1F,		GO:0003008~system process,GO:0007155~cell adhesion,GO:0007156~homophilic cell adhesion,GO:0007600~sensory perception,GO:0007601~visual perception,GO:0007605~sensory perception of sound,GO:0009987~cellular process,GO:0016043~cellular component organization,GO:0016337~cell-cell adhesion,GO:0022610~biological adhesion,GO:0032501~multicellular organismal process,GO:0043954~cellular component maintena…
IPMK	inositol polyphosphate multikinase	10	59951278	60027694	H-CHB/H-CHS/IHS/rsbEasAfr				hsa00562:Inositol phosphate metabolism,	GO:0001838~embryonic epithelial tube formation,GO:0001841~neural tube formation,GO:0002009~morphogenesis of an epithelium,GO:0005975~carbohydrate metabolic process,GO:0006020~inositol metabolic process,GO:0006066~alcohol metabolic process,GO:0006793~phosphorus metabolic process,GO:0006796~phosphate metabolic process,GO:0007275~multicellular organismal development,GO:0007399~nervous system develop…
FAS	Fas (TNF receptor superfamily, member 6)	10	90750414	90775542	LSBL		AGING,CANCER,CARDIOVASCULAR,HEMATOLOGICAL,IMMUNE,INFECTION,METABOLIC,NEUROLOGICAL,NORMALVARIATION,OTHER,REPRODUCTION,UNKNOWN,	Autoimmune lymphoproliferative syndrome,Autoimmune lymphoproliferative syndrome, type IA,Squamous cell carcinoma, burn scar-related, somatic,	hsa04010:MAPK signaling pathway,hsa04060:Cytokine-cytokine receptor interaction,hsa04115:p53 signaling pathway,hsa04210:Apoptosis,hsa04650:Natural killer cell mediated cytotoxicity,hsa04940:Type I diabetes mellitus,hsa05010:Alzheimer's disease,hsa05200:Pathways in cancer,hsa05320:Autoimmune thyroid disease,hsa05330:Allograft rejection,hsa05332:Graft-versus-host disease,	GO:0001775~cell activation,GO:0001776~leukocyte homeostasis,GO:0002250~adaptive immune response,GO:0002252~immune effector process,GO:0002260~lymphocyte homeostasis,GO:0002376~immune system process,GO:0002377~immunoglobulin production,GO:0002440~production of molecular mediator of immune response,GO:0002443~leukocyte mediated immunity,GO:0002449~lymphocyte mediated immunity,GO:0002460~adaptive im…
PCGF5	polycomb group ring finger 5	10	92979908	93044088	F*-CHB/D*-CHB/F*-CHS					GO:0006139~nucleobase, nucleoside, nucleotide and nucleic acid metabolic process,GO:0006350~transcription,GO:0006807~nitrogen compound metabolic process,GO:0008152~metabolic process,GO:0009058~biosynthetic process,GO:0009059~macromolecule biosynthetic process,GO:0009889~regulation of biosynthetic process,GO:0009987~cellular process,GO:0010467~gene expression,GO:0010468~regulation of gene expressi…
C10orf129	chromosome 10 open reading frame 129	10	96953957	96988685	rsbEasEur					GO:0006082~organic acid metabolic process,GO:0006629~lipid metabolic process,GO:0006631~fatty acid metabolic process,GO:0008152~metabolic process,GO:0009987~cellular process,GO:0019752~carboxylic acid metabolic process,GO:0032787~monocarboxylic acid metabolic process,GO:0042180~cellular ketone metabolic process,GO:0043436~oxoacid metabolic process,GO:0044237~cellular metabolic process,GO:0044238~…
PAX2	paired box 2	10	102495360	102589698	D-CHB		CARDIOVASCULAR,OTHER,RENAL,	Optic nerve coloboma with renal disease,Renal hypoplasia, isolated,		GO:0000122~negative regulation of transcription from RNA polymerase II promoter,GO:0000902~cell morphogenesis,GO:0000904~cell morphogenesis involved in differentiation,GO:0001654~eye development,GO:0001655~urogenital system development,GO:0001656~metanephros development,GO:0001657~ureteric bud development,GO:0001658~branching involved in ureteric bud morphogenesis,GO:0001709~cell fate determinati…
MGMT	O-6-methylguanine-DNA methyltransferase	10	131265448	131566271	H-CHS/H-CHB/H-JPT		CANCER,OTHER,PHARMACOGENOMIC,			GO:0006139~nucleobase, nucleoside, nucleotide and nucleic acid metabolic process,GO:0006259~DNA metabolic process,GO:0006266~DNA ligation,GO:0006281~DNA repair,GO:0006307~DNA dealkylation,GO:0006807~nitrogen compound metabolic process,GO:0006950~response to stress,GO:0006974~response to DNA damage stimulus,GO:0008152~metabolic process,GO:0009987~cellular process,GO:0010941~regulation of cell deat…
INPP5A	inositol polyphosphate-5-phosphatase, 40kDa	10	134351324	134596979	F*-CHS/D*-CHS				hsa00562:Inositol phosphate metabolism,hsa04070:Phosphatidylinositol signaling system,	GO:0007154~cell communication,GO:0009987~cellular process,
MUC2	mucin 2, oligomeric mucus/gel-forming	11	1074875	1104419	IHS		IMMUNE,		hsa05110:Vibrio cholerae infection,	GO:0001894~tissue homeostasis,GO:0003008~system process,GO:0006915~apoptosis,GO:0006917~induction of apoptosis,GO:0007586~digestion,GO:0008219~cell death,GO:0008285~negative regulation of cell proliferation,GO:0009987~cellular process,GO:0010669~epithelial structure maintenance,GO:0010941~regulation of cell death,GO:0010942~positive regulation of cell death,GO:0012501~programmed cell death,GO:001…
TOLLIP	toll interacting protein	11	1295601	1330884	rsbEasEur/rsbEasAfr		IMMUNE,		hsa04620:Toll-like receptor signaling pathway,	GO:0001775~cell activation,GO:0002376~immune system process,GO:0006793~phosphorus metabolic process,GO:0006796~phosphate metabolic process,GO:0006950~response to stress,GO:0006952~defense response,GO:0006954~inflammatory response,GO:0006955~immune response,GO:0007154~cell communication,GO:0007165~signal transduction,GO:0007242~intracellular signaling cascade,GO:0007267~cell-cell signaling,GO:0008…
INS-IGF2	insulin-like growth factor 2 (somatomedin A); insulin; INS-IGF2 readthrough transcript	11	2153768	2182439	IHS		AGING,CANCER,CARDIOVASCULAR,DEVELOPMENTAL,IMMUNE,METABOLIC,NEUROLOGICAL,NORMALVARIATION,OTHER,PSYCH,REPRODUCTION,UNKNOWN,VISION,	A genome-wide association study identifies KIAA0350 as a type 1 diabetes gene,Diabetes mellitus, rare form,Hyperproinsulinemia, familial,Hyperproinsulinemia, familial, with or without diabetes,insulin-related DNA polymorphism,Intrauterine and postnatal growth retardation,MODY, one form,Robust associations of four new chromosome regions from genome-wide analyses of type 1 diabetes,	hsa04114:Oocyte meiosis,hsa04140:Regulation of autophagy,hsa04150:mTOR signaling pathway,hsa04810:Regulation of actin cytoskeleton,hsa04910:Insulin signaling pathway,hsa04914:Progesterone-mediated oocyte maturation,hsa04930:Type II diabetes mellitus,hsa04940:Type I diabetes mellitus,hsa04950:Maturity onset diabetes of the young,hsa04960:Aldosterone-regulated sodium reabsorption,hsa05215:Prostate …	GO:0000165~MAPKKK cascade,GO:0001501~skeletal system development,GO:0001503~ossification,GO:0001558~regulation of cell growth,GO:0001649~osteoblast differentiation,GO:0001775~cell activation,GO:0001817~regulation of cytokine production,GO:0001932~regulation of protein amino acid phosphorylation,GO:0001934~positive regulation of protein amino acid phosphorylation,GO:0002376~immune system process,G…
TH	tyrosine hydroxylase	11	2185159	2193107	IHS		AGING,CANCER,CARDIOVASCULAR,CHEMDEPENDENCY,IMMUNE,METABOLIC,NEUROLOGICAL,OTHER,PHARMACOGENOMIC,PSYCH,UNKNOWN,	Segawa syndrome, recessive,	hsa00350:Tyrosine metabolism,hsa05012:Parkinson's disease,	GO:0000003~reproduction,GO:0001505~regulation of neurotransmitter levels,GO:0001654~eye development,GO:0001666~response to hypoxia,GO:0001754~eye photoreceptor cell differentiation,GO:0001963~synaptic transmission, dopaminergic,GO:0003007~heart morphogenesis,GO:0003008~system process,GO:0006066~alcohol metabolic process,GO:0006082~organic acid metabolic process,GO:0006519~cellular amino acid and …
MMP26	matrix metallopeptidase 26	11	4726157	5013659	D*-CHS/F*-CHS/D-CHS					GO:0006508~proteolysis,GO:0008152~metabolic process,GO:0019538~protein metabolic process,GO:0030574~collagen catabolic process,GO:0032501~multicellular organismal process,GO:0032963~collagen metabolic process,GO:0043170~macromolecule metabolic process,GO:0044236~multicellular organismal metabolic process,GO:0044238~primary metabolic process,GO:0044243~multicellular organismal catabolic process,GO…
OR52R1	olfactory receptor, family 52, subfamily R, member 1	11	4824663	4825847	D*-CHS/F*-CHS/D-CHS				hsa04740:Olfactory transduction,	GO:0003008~system process,GO:0007165~signal transduction,GO:0007166~cell surface receptor linked signal transduction,GO:0007186~G-protein coupled receptor protein signaling pathway,GO:0007600~sensory perception,GO:0007606~sensory perception of chemical stimulus,GO:0007608~sensory perception of smell,GO:0032501~multicellular organismal process,GO:0050789~regulation of biological process,GO:0050794…
OR52A1	olfactory receptor, family 52, subfamily A, member 1	11	5172239	5207612	H-CHS/H-JPT				hsa04740:Olfactory transduction,	GO:0003008~system process,GO:0007165~signal transduction,GO:0007166~cell surface receptor linked signal transduction,GO:0007186~G-protein coupled receptor protein signaling pathway,GO:0007600~sensory perception,GO:0007606~sensory perception of chemical stimulus,GO:0007608~sensory perception of smell,GO:0032501~multicellular organismal process,GO:0050789~regulation of biological process,GO:0050794…
OR51V1	olfactory receptor, family 51, subfamily V, member 1	11	5220965	5221930	H-CHS/H-JPT				hsa04740:Olfactory transduction,	GO:0003008~system process,GO:0007165~signal transduction,GO:0007166~cell surface receptor linked signal transduction,GO:0007186~G-protein coupled receptor protein signaling pathway,GO:0007600~sensory perception,GO:0007606~sensory perception of chemical stimulus,GO:0007608~sensory perception of smell,GO:0032501~multicellular organismal process,GO:0050789~regulation of biological process,GO:0050794…
HBG2	hemoglobin, gamma G	11	5274420	5667019	H-CHB/H-JPT/IHS		HEMATOLOGICAL,IMMUNE,	Fetal hemoglobin quantitative trait locus 1,HPFH, nondeletion type G,		GO:0006810~transport,GO:0015669~gas transport,GO:0015671~oxygen transport,GO:0051179~localization,GO:0051234~establishment of localization,
HBE1	hemoglobin, epsilon 1	11	5289582	5526847	H-CHB/H-JPT/IHS		HEMATOLOGICAL,			GO:0006810~transport,GO:0015669~gas transport,GO:0015671~oxygen transport,GO:0051179~localization,GO:0051234~establishment of localization,
AC104389.28	olfactory receptor, family 51, subfamily B, member 5	11	5326206	5526882	H-CHB/H-JPT/IHS				hsa04740:Olfactory transduction,	GO:0003008~system process,GO:0007165~signal transduction,GO:0007166~cell surface receptor linked signal transduction,GO:0007186~G-protein coupled receptor protein signaling pathway,GO:0007600~sensory perception,GO:0007606~sensory perception of chemical stimulus,GO:0007608~sensory perception of smell,GO:0032501~multicellular organismal process,GO:0050789~regulation of biological process,GO:0050794…
AMPD3	adenosine monophosphate deaminase (isoform E)	11	10329860	10529126	rsbEasEur	[11,38]		AMP deaminase deficiency, erythrocytic,	hsa00230:Purine metabolism,	GO:0006139~nucleobase, nucleoside, nucleotide and nucleic acid metabolic process,GO:0006144~purine base metabolic process,GO:0006163~purine nucleotide metabolic process,GO:0006164~purine nucleotide biosynthetic process,GO:0006195~purine nucleotide catabolic process,GO:0006196~AMP catabolic process,GO:0006725~cellular aromatic compound metabolic process,GO:0006753~nucleoside phosphate metabolic pr…
COMMD9	COMM domain containing 9	11	36295051	36310999	rsbEasAfr
PRR5L	proline rich 5 like	11	36317838	36486754	rsbEasAfr
VPS37C	vacuolar protein sorting 37 homolog C (S. cerevisiae)	11	60897728	60929089	D-CHS	[20]			hsa04144:Endocytosis,	GO:0006810~transport,GO:0008104~protein localization,GO:0015031~protein transport,GO:0033036~macromolecule localization,GO:0045184~establishment of protein localization,GO:0051179~localization,GO:0051234~establishment of localization,
SYT7	synaptotagmin XVII; synaptotagmin VII	11	61282785	61348620	F*-CHS/D*-CHS					GO:0001778~plasma membrane repair,GO:0006810~transport,GO:0006950~response to stress,GO:0007009~plasma membrane organization,GO:0009605~response to external stimulus,GO:0009611~response to wounding,GO:0009987~cellular process,GO:0016043~cellular component organization,GO:0016044~membrane organization,GO:0042060~wound healing,GO:0050896~response to stimulus,GO:0051179~localization,GO:0051234~estab…
TMEM135	transmembrane protein 135	11	86748886	87034800	IHS
FOLH1B	folate hydrolase 1B	11	89371683	89431886	H-CHB/H-CHS/H-JPT					GO:0006508~proteolysis,GO:0008152~metabolic process,GO:0019538~protein metabolic process,GO:0043170~macromolecule metabolic process,GO:0044238~primary metabolic process,
BIRC2	baculoviral IAP repeat-containing 2	11	102217942	102249401	D*-CHS/F*-CHS				hsa04120:Ubiquitin mediated proteolysis,hsa04210:Apoptosis,hsa04510:Focal adhesion,hsa04621:NOD-like receptor signaling pathway,hsa05200:Pathways in cancer,hsa05222:Small cell lung cancer,	GO:0001666~response to hypoxia,GO:0001890~placenta development,GO:0006461~protein complex assembly,GO:0006915~apoptosis,GO:0006950~response to stress,GO:0007166~cell surface receptor linked signal transduction,GO:0007275~multicellular organismal development,GO:0008219~cell death,GO:0009719~response to endogenous stimulus,GO:0009966~regulation of signal transduction,GO:0009967~positive regulation …
TMEM123	transmembrane protein 123	11	102267063	102341115	F*-CHB/D*-CHB/F*-CHS/D*-CHS					GO:0008219~cell death,GO:0008361~regulation of cell size,GO:0009987~cellular process,GO:0016265~death,GO:0032535~regulation of cellular component size,GO:0045793~positive regulation of cell size,GO:0065007~biological regulation,GO:0065008~regulation of biological quality,GO:0070265~necrotic cell death,GO:0070267~oncosis,
TMPRSS13	transmembrane protease, serine 13	11	117771358	117800174	H-CHS					GO:0006508~proteolysis,GO:0008152~metabolic process,GO:0019538~protein metabolic process,GO:0043170~macromolecule metabolic process,GO:0044238~primary metabolic process,
C11orf44	chromosome 11 open reading frame 44	11	130542851	130587247	F*-CHB/D*-CHB
NTM	neurotrimin	11	131240373	132206716	rsbEasEur	[38]				GO:0007155~cell adhesion,GO:0007275~multicellular organismal development,GO:0007399~nervous system development,GO:0008037~cell recognition,GO:0008038~neuron recognition,GO:0009987~cellular process,GO:0022008~neurogenesis,GO:0022610~biological adhesion,GO:0030154~cell differentiation,GO:0030182~neuron differentiation,GO:0032501~multicellular organismal process,GO:0032502~developmental process,GO:0…
ERC1	ELKS/RAB6-interacting/CAST family member 1	12	1099675	1605090	rsbEasAfr	[17]				GO:0006355~regulation of transcription, DNA-dependent,GO:0006464~protein modification process,GO:0006468~protein amino acid phosphorylation,GO:0006793~phosphorus metabolic process,GO:0006796~phosphate metabolic process,GO:0006810~transport,GO:0007165~signal transduction,GO:0007242~intracellular signaling cascade,GO:0007243~protein kinase cascade,GO:0007249~I-kappaB kinase/NF-kappaB cascade,GO:000…
PEX5	peroxisomal biogenesis factor 5	12	7341281	7371170	IHS			Adrenoleukodystrophy, neonatal,Zellweger syndrome,		GO:0000038~very-long-chain fatty acid metabolic process,GO:0001764~neuron migration,GO:0003008~system process,GO:0006082~organic acid metabolic process,GO:0006461~protein complex assembly,GO:0006605~protein targeting,GO:0006625~protein targeting to peroxisome,GO:0006629~lipid metabolic process,GO:0006631~fatty acid metabolic process,GO:0006635~fatty acid beta-oxidation,GO:0006810~transport,GO:000…
CLEC6A	C-type lectin domain family 6, member A	12	8608522	8630926	F*-CHS/D*-CHS					GO:0002376~immune system process,GO:0006955~immune response,GO:0050896~response to stimulus,
MFAP5	microfibrillar associated protein 5	12	8789942	8815484	D-JPT
GUCY2C	guanylate cyclase 2C (heat stable enterotoxin receptor)	12	14765576	14849519	D-JPT/D-CHB/F*-JPT				hsa00230:Purine metabolism,	GO:0006139~nucleobase, nucleoside, nucleotide and nucleic acid metabolic process,GO:0006163~purine nucleotide metabolic process,GO:0006164~purine nucleotide biosynthetic process,GO:0006182~cGMP biosynthetic process,GO:0006464~protein modification process,GO:0006468~protein amino acid phosphorylation,GO:0006753~nucleoside phosphate metabolic process,GO:0006793~phosphorus metabolic process,GO:00067…
OVCH1	ovochymase 1	12	29565407	29650619	IHS/rsbEasEur					GO:0006508~proteolysis,GO:0008152~metabolic process,GO:0019538~protein metabolic process,GO:0043170~macromolecule metabolic process,GO:0044238~primary metabolic process,
LRRK2	leucine-rich repeat kinase 2	12	40590546	40763087	rsbEasEur/IHS		NEUROLOGICAL,OTHER,PHARMACOGENOMIC,	Genome-wide assocation defines more than 30 distinct susceptibility loci for Crohn's disease,Parkinson disease-8,	hsa05012:Parkinson's disease,	GO:0000165~MAPKKK cascade,GO:0006464~protein modification process,GO:0006468~protein amino acid phosphorylation,GO:0006793~phosphorus metabolic process,GO:0006796~phosphate metabolic process,GO:0007165~signal transduction,GO:0007242~intracellular signaling cascade,GO:0007243~protein kinase cascade,GO:0007264~small GTPase mediated signal transduction,GO:0008152~metabolic process,GO:0009893~positiv…
TMEM117	transmembrane protein 117	12	44229770	44783545	D-CHB/D-JPT
BEST3	bestrophin 3	12	70037140	70093256	rsbEasAfr					GO:0006810~transport,GO:0006811~ion transport,GO:0006820~anion transport,GO:0015698~inorganic anion transport,GO:0032879~regulation of localization,GO:0043269~regulation of ion transport,GO:0043271~negative regulation of ion transport,GO:0048519~negative regulation of biological process,GO:0050789~regulation of biological process,GO:0051049~regulation of transport,GO:0051051~negative regulation o…
TMTC2	transmembrane and tetratricopeptide repeat containing 2	12	83080659	83528649	D-CHS
SLC6A15	solute carrier family 6 (neutral amino acid transporter), member 15	12	85253492	85307394	D-CHS/D-JPT					GO:0006810~transport,GO:0006836~neurotransmitter transport,GO:0006865~amino acid transport,GO:0015837~amine transport,GO:0015849~organic acid transport,GO:0046942~carboxylic acid transport,GO:0051179~localization,GO:0051234~establishment of localization,
TMED2	transmembrane emp24 domain trafficking protein 2	12	124069078	124083116	rsbEasAfr	[17]				GO:0006810~transport,GO:0008104~protein localization,GO:0009987~cellular process,GO:0015031~protein transport,GO:0016192~vesicle-mediated transport,GO:0033036~macromolecule localization,GO:0045184~establishment of protein localization,GO:0051179~localization,GO:0051234~establishment of localization,
DNAH10	dynein, axonemal, heavy chain 10	12	124247042	124420753	rsbEasEur/IHS	[17]				GO:0007017~microtubule-based process,GO:0007018~microtubule-based movement,GO:0009987~cellular process,
GALNT9	UDP-N-acetyl-alpha-D-galactosamine:polypeptide N-acetylgalactosaminyltransferase 9 (GalNAc-T9)	12	132680924	132905935	IHS				hsa00512:O-Glycan biosynthesis,	GO:0005975~carbohydrate metabolic process,GO:0006464~protein modification process,GO:0006486~protein amino acid glycosylation,GO:0006493~protein amino acid O-linked glycosylation,GO:0008152~metabolic process,GO:0009058~biosynthetic process,GO:0009059~macromolecule biosynthetic process,GO:0009100~glycoprotein metabolic process,GO:0009101~glycoprotein biosynthetic process,GO:0009987~cellular proces…
POLE	polymerase (DNA directed), epsilon	12	133200348	133413387	IHS				hsa00230:Purine metabolism,hsa00240:Pyrimidine metabolism,hsa03030:DNA replication,hsa03410:Base excision repair,hsa03420:Nucleotide excision repair,	GO:0000082~G1/S transition of mitotic cell cycle,GO:0000278~mitotic cell cycle,GO:0000731~DNA synthesis during DNA repair,GO:0006139~nucleobase, nucleoside, nucleotide and nucleic acid metabolic process,GO:0006259~DNA metabolic process,GO:0006260~DNA replication,GO:0006281~DNA repair,GO:0006289~nucleotide-excision repair,GO:0006297~nucleotide-excision repair, DNA gap filling,GO:0006807~nitrogen c…
PXMP2	phosphoglycerate mutase family member 5	12	133264192	133297276	IHS
CHFR	checkpoint with forkhead and ring finger domains	12	133416937	133485772	rsbEasEur					GO:0000075~cell cycle checkpoint,GO:0000087~M phase of mitotic cell cycle,GO:0000209~protein polyubiquitination,GO:0000278~mitotic cell cycle,GO:0000279~M phase,GO:0000280~nuclear division,GO:0006464~protein modification process,GO:0006508~proteolysis,GO:0006511~ubiquitin-dependent protein catabolic process,GO:0006996~organelle organization,GO:0007049~cell cycle,GO:0007067~mitosis,GO:0007093~mito…
ZNF605	zinc finger protein 605	12	133498019	133532892	rsbEasEur
UFM1	ubiquitin-fold modifier 1	13	38923986	38937140	D-CHB/F*-JPT					GO:0006508~proteolysis,GO:0008152~metabolic process,GO:0009056~catabolic process,GO:0009057~macromolecule catabolic process,GO:0009987~cellular process,GO:0019538~protein metabolic process,GO:0019941~modification-dependent protein catabolic process,GO:0030163~protein catabolic process,GO:0043170~macromolecule metabolic process,GO:0043632~modification-dependent macromolecule catabolic process,GO:0…
VWA8	KIAA0564	13	42140961	42535256	D*-CHS/F*-CHS/D*-JPT/F*-JPT
GAS6	similar to growth arrest-specific 6; growth arrest-specific 6	13	114523524	114567046	IHS		CARDIOVASCULAR,			GO:0007165~signal transduction,GO:0007275~multicellular organismal development,GO:0008283~cell proliferation,GO:0009653~anatomical structure morphogenesis,GO:0009887~organ morphogenesis,GO:0009987~cellular process,GO:0031099~regeneration,GO:0031100~organ regeneration,GO:0032501~multicellular organismal process,GO:0032502~developmental process,GO:0040008~regulation of growth,GO:0048513~organ devel…
RASA3	RAS p21 protein activator 3	13	114747194	114898086	IHS					GO:0007165~signal transduction,GO:0007242~intracellular signaling cascade,GO:0009966~regulation of signal transduction,GO:0010646~regulation of cell communication,GO:0050789~regulation of biological process,GO:0050794~regulation of cellular process,GO:0051056~regulation of small GTPase mediated signal transduction,GO:0065007~biological regulation,
OR11H4	olfactory receptor, family 11, subfamily H, member 4	14	20710898	20711979	IHS				hsa04740:Olfactory transduction,	GO:0003008~system process,GO:0007165~signal transduction,GO:0007166~cell surface receptor linked signal transduction,GO:0007186~G-protein coupled receptor protein signaling pathway,GO:0007600~sensory perception,GO:0007606~sensory perception of chemical stimulus,GO:0007608~sensory perception of smell,GO:0032501~multicellular organismal process,GO:0050789~regulation of biological process,GO:0050794…
TTC5	tetratricopeptide repeat domain 5	14	20724717	20774153	IHS					GO:0006139~nucleobase, nucleoside, nucleotide and nucleic acid metabolic process,GO:0006259~DNA metabolic process,GO:0006281~DNA repair,GO:0006807~nitrogen compound metabolic process,GO:0006950~response to stress,GO:0006974~response to DNA damage stimulus,GO:0008152~metabolic process,GO:0009987~cellular process,GO:0033554~cellular response to stress,GO:0034641~cellular nitrogen compound metabolic…
DHRS4-AS1	chromosome 14 open reading frame 167	14	24407940	24409196	D*-CHS/F*-CHS/D*-CHB/F*-CHB
DHRS4	dehydrogenase/reductase (SDR family) member 4	14	24422795	24438488	D*-CHS/F*-CHS/D*-CHB/F*-CHB				hsa00830:Retinol metabolism,	GO:0008152~metabolic process,GO:0055114~oxidation reduction,
POLE2	polymerase (DNA directed), epsilon 2 (p59 subunit)	14	50110273	50155140	D-JPT				hsa00230:Purine metabolism,hsa00240:Pyrimidine metabolism,hsa03030:DNA replication,hsa03410:Base excision repair,hsa03420:Nucleotide excision repair,	GO:0006139~nucleobase, nucleoside, nucleotide and nucleic acid metabolic process,GO:0006259~DNA metabolic process,GO:0006260~DNA replication,GO:0006261~DNA-dependent DNA replication,GO:0006281~DNA repair,GO:0006289~nucleotide-excision repair,GO:0006297~nucleotide-excision repair, DNA gap filling,GO:0006807~nitrogen compound metabolic process,GO:0006950~response to stress,GO:0006974~response to DN…
RAD51B	RAD51-like 1 (S. cerevisiae)	14	68286496	69196935	D-CHS				hsa03440:Homologous recombination,	GO:0000279~M phase,GO:0006139~nucleobase, nucleoside, nucleotide and nucleic acid metabolic process,GO:0006259~DNA metabolic process,GO:0006281~DNA repair,GO:0006310~DNA recombination,GO:0006807~nitrogen compound metabolic process,GO:0006950~response to stress,GO:0006974~response to DNA damage stimulus,GO:0007049~cell cycle,GO:0007126~meiosis,GO:0007127~meiosis I,GO:0007131~reciprocal meiotic rec…
ACTN1	actinin, alpha 1	14	69340860	69446157	rsbEasAfr	[11,20]			hsa04510:Focal adhesion,hsa04520:Adherens junction,hsa04530:Tight junction,hsa04670:Leukocyte transendothelial migration,hsa04810:Regulation of actin cytoskeleton,hsa05322:Systemic lupus erythematosus,hsa05412:Arrhythmogenic right ventricular cardiomyopathy (ARVC),	GO:0006996~organelle organization,GO:0007010~cytoskeleton organization,GO:0007015~actin filament organization,GO:0007044~cell-substrate junction assembly,GO:0007155~cell adhesion,GO:0007160~cell-matrix adhesion,GO:0009987~cellular process,GO:0010941~regulation of cell death,GO:0016043~cellular component organization,GO:0022607~cellular component assembly,GO:0022610~biological adhesion,GO:0030029~…
SPTLC2	serine palmitoyltransferase, long chain base subunit 2	14	77972340	78083116	rsbEasEur				hsa00600:Sphingolipid metabolism,	GO:0006629~lipid metabolic process,GO:0006643~membrane lipid metabolic process,GO:0006665~sphingolipid metabolic process,GO:0008152~metabolic process,GO:0008610~lipid biosynthetic process,GO:0009058~biosynthetic process,GO:0009987~cellular process,GO:0030148~sphingolipid biosynthetic process,GO:0044237~cellular metabolic process,GO:0044238~primary metabolic process,GO:0044249~cellular biosyntheti…
TDP1	tyrosyl-DNA phosphodiesterase 1	14	90421283	90511106	D-CHB/F*-CHB/D*-CHB			Spinocerebellar ataxia, autosomal recessive with axonal neuropathy,		GO:0000012~single strand break repair,GO:0006139~nucleobase, nucleoside, nucleotide and nucleic acid metabolic process,GO:0006259~DNA metabolic process,GO:0006281~DNA repair,GO:0006302~double-strand break repair,GO:0006807~nitrogen compound metabolic process,GO:0006950~response to stress,GO:0006974~response to DNA damage stimulus,GO:0008152~metabolic process,GO:0008219~cell death,GO:0009987~cellu…
VRK1	vaccinia related kinase 1	14	97263641	97398059	LSBL					GO:0006464~protein modification process,GO:0006468~protein amino acid phosphorylation,GO:0006793~phosphorus metabolic process,GO:0006796~phosphate metabolic process,GO:0008152~metabolic process,GO:0009987~cellular process,GO:0016310~phosphorylation,GO:0019538~protein metabolic process,GO:0043170~macromolecule metabolic process,GO:0043412~biopolymer modification,GO:0043687~post-translational prote…
BRF1	BRF1 homolog, subunit of RNA polymerase III transcription initiation factor IIIB (S. cerevisiae)	14	105675623	105781926	D-CHS/F*-CHS/D*-CHS					GO:0006139~nucleobase, nucleoside, nucleotide and nucleic acid metabolic process,GO:0006350~transcription,GO:0006351~transcription, DNA-dependent,GO:0006352~transcription initiation,GO:0006355~regulation of transcription, DNA-dependent,GO:0006383~transcription from RNA polymerase III promoter,GO:0006412~translation,GO:0006413~translational initiation,GO:0006461~protein complex assembly,GO:0006807…
PACS2	phosphofurin acidic cluster sorting protein 2	14	105766900	105864484	D-CHS/D-JPT/F*-CHS/D*-CHS					GO:0006915~apoptosis,GO:0008219~cell death,GO:0009987~cellular process,GO:0012501~programmed cell death,GO:0016265~death,
SNRPN	small nuclear ribonucleoprotein polypeptide N; SNRPN upstream reading frame	15	25068794	25223870	rsbEasEur			Framingham Heart Study genome-wide association: results for pulmonary function measures,Prader-Willi syndrome,		GO:0006139~nucleobase, nucleoside, nucleotide and nucleic acid metabolic process,GO:0006396~RNA processing,GO:0006807~nitrogen compound metabolic process,GO:0008152~metabolic process,GO:0008380~RNA splicing,GO:0009987~cellular process,GO:0010467~gene expression,GO:0016070~RNA metabolic process,GO:0034641~cellular nitrogen compound metabolic process,GO:0043170~macromolecule metabolic process,GO:00…
OCA2	oculocutaneous albinism II	15	28000021	28344504	LSBL		CANCER,DEVELOPMENTAL,NORMALVARIATION,OTHER,	A Genome-Wide Association Study Identifies Novel Alleles Associated with Hair Color and Skin Pigmentation,Albinism, brown oculocutaneous,Albinism, oculocutaneous, type II,Genetic determinants of hair, eye and skin pigmentation in Europeans,Skin/hair/eye pigmentation 1, blond/brown hair,Skin/hair/eye pigmentation 1, blue/nonblue eyes,[Skin/hair/eye pigmentation 1, blond/brown hair],[Skin/hair/eye …		GO:0000003~reproduction,GO:0003006~reproductive developmental process,GO:0006582~melanin metabolic process,GO:0006726~eye pigment biosynthetic process,GO:0006810~transport,GO:0006811~ion transport,GO:0006820~anion transport,GO:0006842~tricarboxylic acid transport,GO:0007276~gamete generation,GO:0007281~germ cell development,GO:0007283~spermatogenesis,GO:0007286~spermatid development,GO:0008152~me…
ARHGAP11B	Rho GTPase activating protein 11B; Rho GTPase activating protein 11A	15	30916697	31060329	rsbEasAfr/IHS					GO:0007165~signal transduction,GO:0050789~regulation of biological process,GO:0050794~regulation of cellular process,GO:0065007~biological regulation,
TRPM1	transient receptor potential cation channel, subfamily M, member 1	15	31293264	31453476	D-CHS	[38]				GO:0006810~transport,GO:0006811~ion transport,GO:0009987~cellular process,GO:0051179~localization,GO:0051234~establishment of localization,GO:0055085~transmembrane transport,
GANC	glucosidase, alpha; neutral C	15	42565431	42645864	D*-JPT/F*-JPT				hsa00052:Galactose metabolism,hsa00500:Starch and sucrose metabolism,	GO:0005975~carbohydrate metabolic process,GO:0008152~metabolic process,GO:0044238~primary metabolic process,
CAPN3	calpain 3, (p94)	15	42640301	42704516	D*-JPT/F*-JPT		DEVELOPMENTAL,	Muscular dystrophy, limb-girdle, type 2A,		GO:0006508~proteolysis,GO:0006996~organelle organization,GO:0007010~cytoskeleton organization,GO:0007275~multicellular organismal development,GO:0007517~muscle organ development,GO:0008152~metabolic process,GO:0009653~anatomical structure morphogenesis,GO:0009987~cellular process,GO:0010035~response to inorganic substance,GO:0010038~response to metal ion,GO:0010927~cellular component assembly inv…
C15orf48	chromosome 15 open reading frame 48	15	45722727	45740959	H-CHB
MIR147B	microRNA 147b	15	45725248	45725327	H-CHB
USP3	ubiquitin specific peptidase 3	15	63796793	63886839	LSBL	[17]				GO:0006508~proteolysis,GO:0006511~ubiquitin-dependent protein catabolic process,GO:0008152~metabolic process,GO:0009056~catabolic process,GO:0009057~macromolecule catabolic process,GO:0009987~cellular process,GO:0019538~protein metabolic process,GO:0019941~modification-dependent protein catabolic process,GO:0030163~protein catabolic process,GO:0043170~macromolecule metabolic process,GO:0043632~mo…
FBXL22	F-box and leucine-rich repeat protein 22	15	63889552	63894627	LSBL	[17]				GO:0006508~proteolysis,GO:0008152~metabolic process,GO:0009056~catabolic process,GO:0009057~macromolecule catabolic process,GO:0009987~cellular process,GO:0019538~protein metabolic process,GO:0019941~modification-dependent protein catabolic process,GO:0030163~protein catabolic process,GO:0043170~macromolecule metabolic process,GO:0043632~modification-dependent macromolecule catabolic process,GO:0…
HERC1	hect (homologous to the E6-AP (UBE3A) carboxyl terminus) domain and RCC1 (CHC1)-like domain (RLD) 1	15	63900817	64126141	LSBL	[11,15,17,38]			hsa04120:Ubiquitin mediated proteolysis,	GO:0006464~protein modification process,GO:0006508~proteolysis,GO:0006810~transport,GO:0008152~metabolic process,GO:0009056~catabolic process,GO:0009057~macromolecule catabolic process,GO:0009987~cellular process,GO:0019538~protein metabolic process,GO:0019941~modification-dependent protein catabolic process,GO:0030163~protein catabolic process,GO:0043170~macromolecule metabolic process,GO:004341…
MIR422A	microRNA 422a	15	64163129	64163218	LSBL
DAPK2	death-associated protein kinase 2	15	64199235	64364232	LSBL	[11,17]			hsa05200:Pathways in cancer,hsa05219:Bladder cancer,	GO:0006464~protein modification process,GO:0006468~protein amino acid phosphorylation,GO:0006793~phosphorus metabolic process,GO:0006796~phosphate metabolic process,GO:0006915~apoptosis,GO:0006917~induction of apoptosis,GO:0007165~signal transduction,GO:0007242~intracellular signaling cascade,GO:0007243~protein kinase cascade,GO:0008152~metabolic process,GO:0008219~cell death,GO:0009987~cellular …
PDCD7	programmed cell death 7	15	65409717	65426174	D-JPT					GO:0006139~nucleobase, nucleoside, nucleotide and nucleic acid metabolic process,GO:0006396~RNA processing,GO:0006807~nitrogen compound metabolic process,GO:0006915~apoptosis,GO:0006917~induction of apoptosis,GO:0008152~metabolic process,GO:0008219~cell death,GO:0008380~RNA splicing,GO:0009719~response to endogenous stimulus,GO:0009725~response to hormone stimulus,GO:0009987~cellular process,GO:0…
FEM1B	fem-1 homolog b (C. elegans)	15	68570141	68588203	D-CHB/F*-CHB/D*-CHB					GO:0006508~proteolysis,GO:0006915~apoptosis,GO:0006917~induction of apoptosis,GO:0008152~metabolic process,GO:0008219~cell death,GO:0009056~catabolic process,GO:0009057~macromolecule catabolic process,GO:0009987~cellular process,GO:0010941~regulation of cell death,GO:0010942~positive regulation of cell death,GO:0012501~programmed cell death,GO:0012502~induction of programmed cell death,GO:0016265…
ITGA11	integrin, alpha 11	15	68594050	68724501	D-CHB/F*-CHB/D*-CHB				hsa04510:Focal adhesion,hsa04512:ECM-receptor interaction,hsa04810:Regulation of actin cytoskeleton,hsa05410:Hypertrophic cardiomyopathy (HCM),hsa05412:Arrhythmogenic right ventricular cardiomyopathy (ARVC),hsa05414:Dilated cardiomyopathy,	GO:0006928~cell motion,GO:0006929~substrate-bound cell migration,GO:0007155~cell adhesion,GO:0007160~cell-matrix adhesion,GO:0007166~cell surface receptor linked signal transduction,GO:0007229~integrin-mediated signaling pathway,GO:0007275~multicellular organismal development,GO:0007517~muscle organ development,GO:0009987~cellular process,GO:0016477~cell migration,GO:0022610~biological adhesion,G…
AC142401.2	mitochondrial ribosomal protein L46	15	89002948	89054752	F*-CHS/D*-CHS/D-CHB/F*-CHB/D-CHS/D*-CHB
MRPS11	mitochondrial ribosomal protein S11	15	89010684	89022222	F*-CHS/D*-CHS/D-CHB/F*-CHB/D-CHS/D*-CHB					GO:0006412~translation,GO:0006950~response to stress,GO:0006974~response to DNA damage stimulus,GO:0008152~metabolic process,GO:0009058~biosynthetic process,GO:0009059~macromolecule biosynthetic process,GO:0009987~cellular process,GO:0010467~gene expression,GO:0019538~protein metabolic process,GO:0033554~cellular response to stress,GO:0034645~cellular macromolecule biosynthetic process,GO:0042769…
SV2B	synaptic vesicle glycoprotein 2B; hypothetical protein LOC100128403	15	91643180	91844539	rsbEasAfr			Genetics Meets Metabolomics: A Genome-Wide Association Study of Metabolite Profiles in Human Serum,	hsa04512:ECM-receptor interaction,	GO:0006810~transport,GO:0006836~neurotransmitter transport,GO:0009987~cellular process,GO:0019222~regulation of metabolic process,GO:0050789~regulation of biological process,GO:0051179~localization,GO:0051234~establishment of localization,GO:0051246~regulation of protein metabolic process,GO:0055085~transmembrane transport,GO:0060255~regulation of macromolecule metabolic process,GO:0065007~biolog…
CHD2	chromodomain helicase DNA binding protein 2	15	93425937	93571237	rsbEasEur/LSBL	[38]				GO:0006325~chromatin organization,GO:0006333~chromatin assembly or disassembly,GO:0006355~regulation of transcription, DNA-dependent,GO:0006357~regulation of transcription from RNA polymerase II promoter,GO:0006996~organelle organization,GO:0009889~regulation of biosynthetic process,GO:0009987~cellular process,GO:0010468~regulation of gene expression,GO:0010556~regulation of macromolecule biosynt…
CLCN7	chloride channel 7	16	1494935	1525581	IHS		METABOLIC,	Osteopetrosis, autosomal dominant 2,Osteopetrosis, autosomal dominant, type II,Osteopetrosis, autosomal recessive 4,Osteopetrosis, recessive,		GO:0006810~transport,GO:0006811~ion transport,GO:0006820~anion transport,GO:0006821~chloride transport,GO:0009987~cellular process,GO:0015698~inorganic anion transport,GO:0051179~localization,GO:0051234~establishment of localization,GO:0055085~transmembrane transport,
ABAT	4-aminobutyrate aminotransferase	16	8768422	8878432	H-CHB		PSYCH,	GABA-transaminase deficiency,	hsa00250:Alanine, aspartate and glutamate metabolism,hsa00280:Valine, leucine and isoleucine degradation,hsa00410:beta-Alanine metabolism,hsa00640:Propanoate metabolism,hsa00650:Butanoate metabolism,	GO:0000003~reproduction,GO:0001505~regulation of neurotransmitter levels,GO:0001666~response to hypoxia,GO:0003008~system process,GO:0003013~circulatory system process,GO:0006519~cellular amino acid and derivative metabolic process,GO:0006575~cellular amino acid derivative metabolic process,GO:0006807~nitrogen compound metabolic process,GO:0006950~response to stress,GO:0007154~cell communication,…
ABCC6	ATP-binding cassette, sub-family C, member 6 pseudogene 2; ATP-binding cassette, sub-family C (CFTR/MRP), member 6	16	16242785	16317379	IHS		CARDIOVASCULAR,METABOLIC,OTHER,	Pseudoxanthoma elasticum,Pseudoxanthoma elasticum, forme fruste,	hsa02010:ABC transporters,	GO:0003008~system process,GO:0006139~nucleobase, nucleoside, nucleotide and nucleic acid metabolic process,GO:0006163~purine nucleotide metabolic process,GO:0006195~purine nucleotide catabolic process,GO:0006200~ATP catabolic process,GO:0006753~nucleoside phosphate metabolic process,GO:0006807~nitrogen compound metabolic process,GO:0006810~transport,GO:0007600~sensory perception,GO:0007601~visual…
ITGAM	integrin, alpha M (complement component 3 receptor 3 subunit)	16	31271311	31344213	F*-CHB/D-CHB		OTHER,	Association of systemic lupus erythematosus with C8orf13-BLK and ITGAM-ITGAX,Genetic variants near TNFAIP3 on 6q23 are associated with systemic lupus erythematosus,Genome-wide association scan in women with systemic lupus erythematosus identifies susceptibility variants in ITGAM, PXK, KIAA1542 and other loci,Systemic lupus erythematous, association with susceptibility to, 6,	hsa04514:Cell adhesion molecules (CAMs),hsa04640:Hematopoietic cell lineage,hsa04670:Leukocyte transendothelial migration,hsa04810:Regulation of actin cytoskeleton,	GO:0001775~cell activation,GO:0002376~immune system process,GO:0006928~cell motion,GO:0006935~chemotaxis,GO:0007155~cell adhesion,GO:0007159~leukocyte adhesion,GO:0007166~cell surface receptor linked signal transduction,GO:0007229~integrin-mediated signaling pathway,GO:0007610~behavior,GO:0007626~locomotory behavior,GO:0008283~cell proliferation,GO:0009605~response to external stimulus,GO:0009987…
AC136932.1	hypothetical protein LOC284801; hypothetical LOC649159	16	33961652	33961766	IHS
NETO2	neuropilin (NRP) and tolloid (TLL)-like 2	16	47111614	47177908	D-CHS
PHKB	phosphorylase kinase, beta	16	47495034	47735434	D-CHS		OTHER,	Phosphorylase kinase deficiency of liver and muscle, autosomal recessive,	hsa04020:Calcium signaling pathway,hsa04910:Insulin signaling pathway,	GO:0005975~carbohydrate metabolic process,GO:0005976~polysaccharide metabolic process,GO:0005977~glycogen metabolic process,GO:0005996~monosaccharide metabolic process,GO:0006006~glucose metabolic process,GO:0006066~alcohol metabolic process,GO:0006073~cellular glucan metabolic process,GO:0006091~generation of precursor metabolites and energy,GO:0006112~energy reserve metabolic process,GO:0008152…
ABCC11	ATP-binding cassette, sub-family C (CFTR/MRP), member 11	16	48200821	48281479	LSBL	[20]		Earwax, wet/dry,	hsa02010:ABC transporters,	GO:0006810~transport,GO:0009987~cellular process,GO:0051179~localization,GO:0051234~establishment of localization,GO:0055085~transmembrane transport,
LONP2	lon peptidase 2, peroxisomal	16	48278207	48397033	LSBL	[20]				GO:0006508~proteolysis,GO:0006605~protein targeting,GO:0006625~protein targeting to peroxisome,GO:0006810~transport,GO:0006886~intracellular protein transport,GO:0006996~organelle organization,GO:0007031~peroxisome organization,GO:0008104~protein localization,GO:0008152~metabolic process,GO:0009987~cellular process,GO:0010033~response to organic substance,GO:0010467~gene expression,GO:0014070~res…
SIAH1	seven in absentia homolog 1 (Drosophila)	16	48390275	48482313	LSBL	[20]	NEUROLOGICAL,		hsa04115:p53 signaling pathway,hsa04120:Ubiquitin mediated proteolysis,hsa04310:Wnt signaling pathway,	GO:0000003~reproduction,GO:0000902~cell morphogenesis,GO:0000904~cell morphogenesis involved in differentiation,GO:0006464~protein modification process,GO:0006508~proteolysis,GO:0006511~ubiquitin-dependent protein catabolic process,GO:0006915~apoptosis,GO:0006928~cell motion,GO:0007049~cell cycle,GO:0007275~multicellular organismal development,GO:0007276~gamete generation,GO:0007283~spermatogenes…
HSF4	heat shock transcription factor 4	16	67197288	67203848	F*-CHS	[20]		Cataract, lamellar,Cataract, Marner type,		GO:0000122~negative regulation of transcription from RNA polymerase II promoter,GO:0001654~eye development,GO:0006139~nucleobase, nucleoside, nucleotide and nucleic acid metabolic process,GO:0006325~chromatin organization,GO:0006350~transcription,GO:0006355~regulation of transcription, DNA-dependent,GO:0006357~regulation of transcription from RNA polymerase II promoter,GO:0006461~protein complex …
NOL3	nucleolar protein 3 (apoptosis repressor with CARD domain)	16	67204057	67209643	F*-CHS	[20]				GO:0001666~response to hypoxia,GO:0006139~nucleobase, nucleoside, nucleotide and nucleic acid metabolic process,GO:0006396~RNA processing,GO:0006397~mRNA processing,GO:0006807~nitrogen compound metabolic process,GO:0006915~apoptosis,GO:0006916~anti-apoptosis,GO:0006950~response to stress,GO:0008152~metabolic process,GO:0008219~cell death,GO:0008380~RNA splicing,GO:0009987~cellular process,GO:0010…
KIAA0895L	KIAA0895-like	16	67209505	67217943	F*-CHS
EXOC3L1	exocyst complex component 3-like	16	67218269	67224107	F*-CHS					GO:0002790~peptide secretion,GO:0003001~generation of a signal involved in cell-cell signaling,GO:0006810~transport,GO:0006887~exocytosis,GO:0007154~cell communication,GO:0007267~cell-cell signaling,GO:0009914~hormone transport,GO:0009987~cellular process,GO:0010817~regulation of hormone levels,GO:0015833~peptide transport,GO:0016192~vesicle-mediated transport,GO:0030072~peptide hormone secretion…
E2F4	E2F transcription factor 4, p107/p130-binding	16	67226072	67232821	F*-CHS/D*-CHS/D-CHS	[20]			hsa04110:Cell cycle,hsa04350:TGF-beta signaling pathway,	GO:0000082~G1/S transition of mitotic cell cycle,GO:0000083~regulation of transcription of G1/S-phase of mitotic cell cycle,GO:0000278~mitotic cell cycle,GO:0000902~cell morphogenesis,GO:0002064~epithelial cell development,GO:0003008~system process,GO:0003013~circulatory system process,GO:0006139~nucleobase, nucleoside, nucleotide and nucleic acid metabolic process,GO:0006350~transcription,GO:000…
ELMO3	engulfment and cell motility 3	16	67233014	67237932	F*-CHS/D*-CHS/D-CHS	[20]				GO:0006810~transport,GO:0006897~endocytosis,GO:0006909~phagocytosis,GO:0006915~apoptosis,GO:0008219~cell death,GO:0009987~cellular process,GO:0010324~membrane invagination,GO:0012501~programmed cell death,GO:0016043~cellular component organization,GO:0016044~membrane organization,GO:0016192~vesicle-mediated transport,GO:0016265~death,GO:0051179~localization,GO:0051234~establishment of localizatio…
MIR328	microRNA 328	16	67236224	67236298	F*-CHS/D*-CHS/D-CHS
LRRC29	leucine rich repeat containing 29	16	67241042	67260951	F*-CHS/D*-CHS/D-CHS	[20]				GO:0006508~proteolysis,GO:0008152~metabolic process,GO:0009056~catabolic process,GO:0009057~macromolecule catabolic process,GO:0009987~cellular process,GO:0019538~protein metabolic process,GO:0019941~modification-dependent protein catabolic process,GO:0030163~protein catabolic process,GO:0043170~macromolecule metabolic process,GO:0043632~modification-dependent macromolecule catabolic process,GO:0…
TMEM208	transmembrane protein 208	16	67261006	67263181	D-CHS
FHOD1	formin homology 2 domain containing 1	16	67263290	67281561	D-CHS	[20]				GO:0006996~organelle organization,GO:0007010~cytoskeleton organization,GO:0009987~cellular process,GO:0016043~cellular component organization,GO:0030029~actin filament-based process,GO:0030036~actin cytoskeleton organization,
SLC9A5	solute carrier family 9 (sodium/hydrogen exchanger), member 5	16	67271586	67306093	D-CHS	[20]				GO:0006810~transport,GO:0006811~ion transport,GO:0006812~cation transport,GO:0006814~sodium ion transport,GO:0006885~regulation of pH,GO:0009987~cellular process,GO:0015672~monovalent inorganic cation transport,GO:0030001~metal ion transport,GO:0042592~homeostatic process,GO:0048878~chemical homeostasis,GO:0050801~ion homeostasis,GO:0051179~localization,GO:0051234~establishment of localization,GO…
CTCF	CCCTC-binding factor (zinc finger protein)	16	67596310	67673086	F*-CHS	[20]	CANCER,	Loci influencing lipid levels and coronary heart disease risk in 16 European population cohorts,		GO:0006139~nucleobase, nucleoside, nucleotide and nucleic acid metabolic process,GO:0006259~DNA metabolic process,GO:0006304~DNA modification,GO:0006305~DNA alkylation,GO:0006306~DNA methylation,GO:0006323~DNA packaging,GO:0006325~chromatin organization,GO:0006333~chromatin assembly or disassembly,GO:0006349~genetic imprinting,GO:0006350~transcription,GO:0006355~regulation of transcription, DNA-d…
WWOX	WW domain containing oxidoreductase	16	78133310	79246564	H-JPT/H-CHS			Esophageal squamous cell carcinoma,		GO:0001501~skeletal system development,GO:0001503~ossification,GO:0001649~osteoblast differentiation,GO:0006629~lipid metabolic process,GO:0006917~induction of apoptosis,GO:0007275~multicellular organismal development,GO:0008152~metabolic process,GO:0008202~steroid metabolic process,GO:0009653~anatomical structure morphogenesis,GO:0009887~organ morphogenesis,GO:0009966~regulation of signal transd…
CDH13	cadherin 13, H-cadherin (heart)	16	82660408	83830204	LSBL	[11]		Framingham Heart Study 100K Project: genome-wide associations for blood pressure and arterial stiffness,		GO:0001525~angiogenesis,GO:0001558~regulation of cell growth,GO:0001568~blood vessel development,GO:0001936~regulation of endothelial cell proliferation,GO:0001938~positive regulation of endothelial cell proliferation,GO:0001944~vasculature development,GO:0001952~regulation of cell-matrix adhesion,GO:0001954~positive regulation of cell-matrix adhesion,GO:0002040~sprouting angiogenesis,GO:0006916~…
OR3A2	olfactory receptor, family 3, subfamily A, member 2	17	3181193	3182268	F*-JPT/D*-JPT				hsa04740:Olfactory transduction,	GO:0003008~system process,GO:0007165~signal transduction,GO:0007166~cell surface receptor linked signal transduction,GO:0007186~G-protein coupled receptor protein signaling pathway,GO:0007600~sensory perception,GO:0007606~sensory perception of chemical stimulus,GO:0007608~sensory perception of smell,GO:0032501~multicellular organismal process,GO:0050789~regulation of biological process,GO:0050794…
OR3A1	olfactory receptor, family 3, subfamily A, member 1	17	3194929	3195876	F*-JPT/D*-JPT				hsa04740:Olfactory transduction,	GO:0003008~system process,GO:0007165~signal transduction,GO:0007166~cell surface receptor linked signal transduction,GO:0007186~G-protein coupled receptor protein signaling pathway,GO:0007600~sensory perception,GO:0007606~sensory perception of chemical stimulus,GO:0007608~sensory perception of smell,GO:0032501~multicellular organismal process,GO:0050789~regulation of biological process,GO:0050794…
OR3A4P	olfactory receptor, family 3, subfamily A, member 4	17	3213280	3215225	H-CHB/H-CHS/H-JPT/D*-JPT/F*-JPT
SPNS2	spinster homolog 2 (Drosophila)	17	4402133	4442330	LSBL					GO:0006810~transport,GO:0006869~lipid transport,GO:0009987~cellular process,GO:0010876~lipid localization,GO:0033036~macromolecule localization,GO:0051179~localization,GO:0051234~establishment of localization,GO:0055085~transmembrane transport,
NLRP1	NLR family, pyrin domain containing 1	17	5402747	5522744	D*-CHS/F*-CHS		IMMUNE,	Systemic lupus erythematosus, vitiligo-related, susceptibility to, 1,Vitiligo-associated multiple autoimmune disease susceptibility 1,	hsa04621:NOD-like receptor signaling pathway,	GO:0006915~apoptosis,GO:0006917~induction of apoptosis,GO:0006919~activation of caspase activity,GO:0006950~response to stress,GO:0006952~defense response,GO:0008219~cell death,GO:0009987~cellular process,GO:0010941~regulation of cell death,GO:0010942~positive regulation of cell death,GO:0010952~positive regulation of peptidase activity,GO:0012501~programmed cell death,GO:0012502~induction of pro…
EPN2	epsin 2	17	19118928	19240028	LSBL				hsa04144:Endocytosis,	GO:0006810~transport,GO:0006897~endocytosis,GO:0009987~cellular process,GO:0010324~membrane invagination,GO:0016043~cellular component organization,GO:0016044~membrane organization,GO:0016192~vesicle-mediated transport,GO:0030100~regulation of endocytosis,GO:0032879~regulation of localization,GO:0050789~regulation of biological process,GO:0050794~regulation of cellular process,GO:0051049~regulati…
ADAP2	ArfGAP with dual PH domains 2	17	29233362	29286340	F*-CHB/D-CHB/D*-CHB			Many sequence variants affecting diversity of adult human height,		GO:0007275~multicellular organismal development,GO:0007507~heart development,GO:0009966~regulation of signal transduction,GO:0010646~regulation of cell communication,GO:0032012~regulation of ARF protein signal transduction,GO:0032312~regulation of ARF GTPase activity,GO:0032318~regulation of Ras GTPase activity,GO:0032501~multicellular organismal process,GO:0032502~developmental process,GO:004308…
RNF135	ring finger protein 135	17	29295803	29326929	F*-CHB/D-CHB/D*-CHB			Many sequence variants affecting diversity of adult human height,Overgrowth syndrome,
JUP	junction plakoglobin	17	39775692	39943183	H-CHB/H-CHS/H-JPT			Arrhythmogenic right ventricular dysplasia, familial, 12,Naxos disease,	hsa05200:Pathways in cancer,hsa05221:Acute myeloid leukemia,hsa05412:Arrhythmogenic right ventricular cardiomyopathy (ARVC),	GO:0006461~protein complex assembly,GO:0007155~cell adhesion,GO:0009987~cellular process,GO:0016043~cellular component organization,GO:0016337~cell-cell adhesion,GO:0022607~cellular component assembly,GO:0022610~biological adhesion,GO:0043933~macromolecular complex subunit organization,GO:0044085~cellular component biogenesis,GO:0051259~protein oligomerization,GO:0051291~protein heterooligomeriza…
EIF1	similar to eukaryotic translation initiation factor 1; eukaryotic translation initiation factor 1	17	39845137	39848920	H-CHB/H-CHS/H-JPT					GO:0006412~translation,GO:0006413~translational initiation,GO:0006417~regulation of translation,GO:0006446~regulation of translational initiation,GO:0006950~response to stress,GO:0008152~metabolic process,GO:0009058~biosynthetic process,GO:0009059~macromolecule biosynthetic process,GO:0009889~regulation of biosynthetic process,GO:0009987~cellular process,GO:0010467~gene expression,GO:0010468~regu…
CRHR1	corticotropin releasing hormone receptor 1	17	43699267	43913194	H-JPT/D-JPT/F*-JPT/D*-JPT		CHEMDEPENDENCY,DEVELOPMENTAL,IMMUNE,METABOLIC,NEUROLOGICAL,PHARMACOGENOMIC,PSYCH,		hsa04080:Neuroactive ligand-receptor interaction,hsa04730:Long-term depression,	GO:0000003~reproduction,GO:0002376~immune system process,GO:0006140~regulation of nucleotide metabolic process,GO:0006955~immune response,GO:0007165~signal transduction,GO:0007166~cell surface receptor linked signal transduction,GO:0007186~G-protein coupled receptor protein signaling pathway,GO:0007187~G-protein signaling, coupled to cyclic nucleotide second messenger,GO:0007188~G-protein signali…
SPPL2C	intramembrane protease 5	17	43922256	43924438	D*-JPT/F*-JPT		DEVELOPMENTAL,NEUROLOGICAL,
MAPT	microtubule-associated protein tau	17	43971748	44105700	D*-JPT/F*-JPT/D-JPT/H-JPT		DEVELOPMENTAL,NEUROLOGICAL,OTHER,PSYCH,UNKNOWN,	Dementia, frontotemporal, with or without parkinsonism,Parkinson disease,Pick disease,Supranuclear palsy, progressive,Supranuclear palsy, progressive atypical,Tauopathy and respiratory failure,	hsa04010:MAPK signaling pathway,hsa05010:Alzheimer's disease,	GO:0000226~microtubule cytoskeleton organization,GO:0001558~regulation of cell growth,GO:0006996~organelle organization,GO:0007010~cytoskeleton organization,GO:0007017~microtubule-based process,GO:0007026~negative regulation of microtubule depolymerization,GO:0007275~multicellular organismal development,GO:0007399~nervous system development,GO:0008361~regulation of cell size,GO:0009987~cellular p…
KANSL1	KIAA1267	17	44107282	44302733	D*-JPT/F*-JPT/D-JPT/H-JPT
LRRC37A	leucine rich repeat containing 37A	17	44370099	44415160	D*-JPT/F*-JPT/H-JPT
BCAS3	breast carcinoma amplified sequence 3	17	58754814	59470199	H-JPT/H-CHS/H-CHB/D-JPT/F*-JPT/D*-JPT	[17,38,39]		Many sequence variants affecting diversity of adult human height,
CEP112	coiled-coil domain containing 46	17	63631656	64188202	H-JPT
TRIM65	tripartite motif-containing 65	17	73876416	73893084	rsbEasAfr
MRPL38	mitochondrial ribosomal protein L38	17	73894724	73905899	rsbEasAfr
RNF213	ring finger protein 213	17	78234665	78372586	IHS/rsbEasAfr/rsbEasEur
CSNK1D	casein kinase 1, delta	17	80196899	80231607	D-JPT				hsa04340:Hedgehog signaling pathway,hsa04540:Gap junction,hsa04710:Circadian rhythm,	GO:0006139~nucleobase, nucleoside, nucleotide and nucleic acid metabolic process,GO:0006259~DNA metabolic process,GO:0006281~DNA repair,GO:0006464~protein modification process,GO:0006468~protein amino acid phosphorylation,GO:0006793~phosphorus metabolic process,GO:0006796~phosphate metabolic process,GO:0006807~nitrogen compound metabolic process,GO:0006950~response to stress,GO:0006974~response t…
GNAL	guanine nucleotide binding protein (G protein), alpha activating activity polypeptide, olfactory type	18	11688955	11885684	rsbEasAfr		PSYCH,		hsa04020:Calcium signaling pathway,hsa04740:Olfactory transduction,	GO:0001975~response to amphetamine,GO:0003008~system process,GO:0006140~regulation of nucleotide metabolic process,GO:0007165~signal transduction,GO:0007166~cell surface receptor linked signal transduction,GO:0007186~G-protein coupled receptor protein signaling pathway,GO:0007187~G-protein signaling, coupled to cyclic nucleotide second messenger,GO:0007188~G-protein signaling, coupled to cAMP nuc…
CTIF	KIAA0427	18	46065417	46389588	rsbEasEur					GO:0000184~nuclear-transcribed mRNA catabolic process, nonsense-mediated decay,GO:0000956~nuclear-transcribed mRNA catabolic process,GO:0006139~nucleobase, nucleoside, nucleotide and nucleic acid metabolic process,GO:0006401~RNA catabolic process,GO:0006402~mRNA catabolic process,GO:0006417~regulation of translation,GO:0006446~regulation of translational initiation,GO:0006807~nitrogen compound me…
DCC	deleted in colorectal carcinoma	18	49866542	51057784	H-CHB/H-JPT		CANCER,IMMUNE,PSYCH,	Colorectal cancer,	hsa04360:Axon guidance,hsa05200:Pathways in cancer,hsa05210:Colorectal cancer,	GO:0000902~cell morphogenesis,GO:0000904~cell morphogenesis involved in differentiation,GO:0001764~neuron migration,GO:0006915~apoptosis,GO:0006917~induction of apoptosis,GO:0006928~cell motion,GO:0007275~multicellular organismal development,GO:0007399~nervous system development,GO:0007409~axonogenesis,GO:0007411~axon guidance,GO:0007417~central nervous system development,GO:0008219~cell death,GO…
RAB27B	RAB27B, member RAS oncogene family	18	52385091	52562747	D*-CHS					GO:0006810~transport,GO:0007165~signal transduction,GO:0007242~intracellular signaling cascade,GO:0007264~small GTPase mediated signal transduction,GO:0008104~protein localization,GO:0015031~protein transport,GO:0017157~regulation of exocytosis,GO:0032879~regulation of localization,GO:0033036~macromolecule localization,GO:0045184~establishment of protein localization,GO:0050789~regulation of biol…
CDH7	cadherin 7, type 2	18	63417488	63548638	D-CHS					GO:0007155~cell adhesion,GO:0007156~homophilic cell adhesion,GO:0009987~cellular process,GO:0016337~cell-cell adhesion,GO:0022610~biological adhesion,
PQLC1	PQ loop repeat containing 1	18	77662420	77711664	IHS
HDGFRP2	hepatoma-derived growth factor-related protein 2	19	4472284	4502223	rsbEasAfr
PLIN4	KIAA1881	19	4502204	4517716	rsbEasAfr
PLIN5	lipid storage droplet protein 5	19	4522543	4535236	rsbEasAfr
ACER1	alkaline ceramidase 1	19	6306153	6333640	D*-CHB				hsa00600:Sphingolipid metabolism,	GO:0006629~lipid metabolic process,GO:0006643~membrane lipid metabolic process,GO:0006665~sphingolipid metabolic process,GO:0006672~ceramide metabolic process,GO:0008152~metabolic process,GO:0009056~catabolic process,GO:0009987~cellular process,GO:0016042~lipid catabolic process,GO:0019216~regulation of lipid metabolic process,GO:0019222~regulation of metabolic process,GO:0030149~sphingolipid cat…
ZNF121	zinc finger protein 121	19	9671029	9695209	D-JPT					GO:0006139~nucleobase, nucleoside, nucleotide and nucleic acid metabolic process,GO:0006350~transcription,GO:0006807~nitrogen compound metabolic process,GO:0008152~metabolic process,GO:0009058~biosynthetic process,GO:0009059~macromolecule biosynthetic process,GO:0009889~regulation of biosynthetic process,GO:0009987~cellular process,GO:0010467~gene expression,GO:0010468~regulation of gene expressi…
ZNF443	zinc finger protein 443	19	12540521	12551926	IHS					GO:0006139~nucleobase, nucleoside, nucleotide and nucleic acid metabolic process,GO:0006350~transcription,GO:0006355~regulation of transcription, DNA-dependent,GO:0006807~nitrogen compound metabolic process,GO:0006917~induction of apoptosis,GO:0006950~response to stress,GO:0008152~metabolic process,GO:0009058~biosynthetic process,GO:0009059~macromolecule biosynthetic process,GO:0009889~regulation…
ZNF709	zinc finger protein 709	19	12572373	12662288	IHS					GO:0006139~nucleobase, nucleoside, nucleotide and nucleic acid metabolic process,GO:0006350~transcription,GO:0006355~regulation of transcription, DNA-dependent,GO:0006807~nitrogen compound metabolic process,GO:0008152~metabolic process,GO:0009058~biosynthetic process,GO:0009059~macromolecule biosynthetic process,GO:0009889~regulation of biosynthetic process,GO:0009987~cellular process,GO:0010467~…
RFX1	regulatory factor X, 1 (influences HLA class II expression)	19	14072350	14117851	D*-CHS					GO:0002376~immune system process,GO:0006139~nucleobase, nucleoside, nucleotide and nucleic acid metabolic process,GO:0006350~transcription,GO:0006355~regulation of transcription, DNA-dependent,GO:0006807~nitrogen compound metabolic process,GO:0006955~immune response,GO:0008152~metabolic process,GO:0009058~biosynthetic process,GO:0009059~macromolecule biosynthetic process,GO:0009889~regulation of …
AKAP8	A kinase (PRKA) anchor protein 8	19	15464196	15490612	D-CHB/F*-CHB					GO:0000070~mitotic sister chromatid segregation,GO:0000087~M phase of mitotic cell cycle,GO:0000278~mitotic cell cycle,GO:0000279~M phase,GO:0000280~nuclear division,GO:0000819~sister chromatid segregation,GO:0006323~DNA packaging,GO:0006996~organelle organization,GO:0007049~cell cycle,GO:0007059~chromosome segregation,GO:0007067~mitosis,GO:0007076~mitotic chromosome condensation,GO:0007165~signa…
AKAP8L	A kinase (PRKA) anchor protein 8-like	19	15490861	15529952	D-CHB/F*-CHB
ZNF254	zinc finger protein 254	19	24216276	24312654	D*-CHB/F*-CHB/rsbEasEur/IHSrsbEasAfr					GO:0000122~negative regulation of transcription from RNA polymerase II promoter,GO:0006139~nucleobase, nucleoside, nucleotide and nucleic acid metabolic process,GO:0006350~transcription,GO:0006355~regulation of transcription, DNA-dependent,GO:0006357~regulation of transcription from RNA polymerase II promoter,GO:0006807~nitrogen compound metabolic process,GO:0008152~metabolic process,GO:0009058~b…
IFNL1	interleukin 29 (interferon, lambda 1)	19	39786965	39789313	D-JPT				hsa04060:Cytokine-cytokine receptor interaction,hsa04630:Jak-STAT signaling pathway,	GO:0001932~regulation of protein amino acid phosphorylation,GO:0001934~positive regulation of protein amino acid phosphorylation,GO:0002252~immune effector process,GO:0002376~immune system process,GO:0002682~regulation of immune system process,GO:0002684~positive regulation of immune system process,GO:0006950~response to stress,GO:0006952~defense response,GO:0006955~immune response,GO:0008285~neg…
LRFN1	leucine rich repeat and fibronectin type III domain containing 1	19	39797208	39805976	D-JPT
ERF	Ets2 repressor factor	19	42751724	42759309	D-JPT					GO:0006139~nucleobase, nucleoside, nucleotide and nucleic acid metabolic process,GO:0006350~transcription,GO:0006355~regulation of transcription, DNA-dependent,GO:0006357~regulation of transcription from RNA polymerase II promoter,GO:0006807~nitrogen compound metabolic process,GO:0008152~metabolic process,GO:0008283~cell proliferation,GO:0009058~biosynthetic process,GO:0009059~macromolecule biosy…
CIC	capicua homolog (Drosophila)	19	42772689	42799948	D-JPT					GO:0006139~nucleobase, nucleoside, nucleotide and nucleic acid metabolic process,GO:0006350~transcription,GO:0006807~nitrogen compound metabolic process,GO:0008152~metabolic process,GO:0009058~biosynthetic process,GO:0009059~macromolecule biosynthetic process,GO:0009889~regulation of biosynthetic process,GO:0009987~cellular process,GO:0010467~gene expression,GO:0010468~regulation of gene expressi…
CGB2	chorionic gonadotropin, beta polypeptide 2	19	49535169	49536495	rsbEasAfr/IHS
CGB5	chorionic gonadotropin, beta polypeptide 5; chorionic gonadotropin, beta polypeptide; chorionic gonadotropin, beta polypeptide 8	19	49547141	49548568	rsbEasAfr/IHS		REPRODUCTION,			GO:0000003~reproduction,GO:0006915~apoptosis,GO:0007154~cell communication,GO:0007165~signal transduction,GO:0007166~cell surface receptor linked signal transduction,GO:0007186~G-protein coupled receptor protein signaling pathway,GO:0007267~cell-cell signaling,GO:0007276~gamete generation,GO:0007292~female gamete generation,GO:0008219~cell death,GO:0009987~cellular process,GO:0012501~programmed c…
SYT3	synaptotagmin III	19	51124564	51171651	rsbEasEur					GO:0006810~transport,GO:0051179~localization,GO:0051234~establishment of localization,
SIGLECL1	hypothetical protein FLJ40235	19	51749603	51772584	rsbEasAfr
ZNF175	zinc finger protein 175	19	52074551	52092991	rsbEasEur					GO:0006139~nucleobase, nucleoside, nucleotide and nucleic acid metabolic process,GO:0006350~transcription,GO:0006355~regulation of transcription, DNA-dependent,GO:0006807~nitrogen compound metabolic process,GO:0008152~metabolic process,GO:0009058~biosynthetic process,GO:0009059~macromolecule biosynthetic process,GO:0009607~response to biotic stimulus,GO:0009615~response to virus,GO:0009889~regula…
AC018755.11	hypothetical protein LOC729975	19	52095036	52097633	rsbEasEur					GO:0005975~carbohydrate metabolic process,GO:0008152~metabolic process,GO:0044238~primary metabolic process,
ZNF616	zinc finger protein 616	19	52616344	52643175	D*-CHS					GO:0006139~nucleobase, nucleoside, nucleotide and nucleic acid metabolic process,GO:0006350~transcription,GO:0006355~regulation of transcription, DNA-dependent,GO:0006807~nitrogen compound metabolic process,GO:0008152~metabolic process,GO:0009058~biosynthetic process,GO:0009059~macromolecule biosynthetic process,GO:0009889~regulation of biosynthetic process,GO:0009987~cellular process,GO:0010467~…
LILRB2	leukocyte immunoglobulin-like receptor, subfamily B (with TM and ITIM domains), member 2	19	54777675	54785039	H-CHB/H-JPT					GO:0002376~immune system process,GO:0006950~response to stress,GO:0006952~defense response,GO:0006955~immune response,GO:0006968~cellular defense response,GO:0007154~cell communication,GO:0007166~cell surface receptor linked signal transduction,GO:0007267~cell-cell signaling,GO:0009987~cellular process,GO:0050896~response to stimulus,
LILRA3	leukocyte immunoglobulin-like receptor, subfamily A (without TM domain), member 3	19	54799854	54809952	H-CHB/H-JPT		IMMUNE,			GO:0002376~immune system process,GO:0006950~response to stress,GO:0006952~defense response,GO:0006955~immune response,GO:0007165~signal transduction,GO:0050789~regulation of biological process,GO:0050794~regulation of cellular process,GO:0050896~response to stimulus,GO:0065007~biological regulation,
STK35	serine/threonine kinase 35	20	2082257	2157684	LSBL					GO:0006464~protein modification process,GO:0006468~protein amino acid phosphorylation,GO:0006793~phosphorus metabolic process,GO:0006796~phosphate metabolic process,GO:0008152~metabolic process,GO:0009987~cellular process,GO:0016310~phosphorylation,GO:0019538~protein metabolic process,GO:0043170~macromolecule metabolic process,GO:0043412~biopolymer modification,GO:0043687~post-translational prote…
ATRN	attractin	20	3451687	3631769	F*-CHB/D*-CHB					GO:0006950~response to stress,GO:0006952~defense response,GO:0006954~inflammatory response,GO:0006979~response to oxidative stress,GO:0009605~response to external stimulus,GO:0009611~response to wounding,GO:0040008~regulation of growth,GO:0040014~regulation of multicellular organism growth,GO:0042221~response to chemical stimulus,GO:0043473~pigmentation,GO:0050789~regulation of biological process…
MIR663A	microRNA 663	20	26188822	26188914	IHS/rsbEasEur
COX4I2	cytochrome c oxidase subunit IV isoform 2 (lung)	20	30225691	30232809	D-CHB			Exocrine pancreatic insufficiency, dyserythropoietic anemia, and calvarial hyperostosis,	hsa00190:Oxidative phosphorylation,hsa04260:Cardiac muscle contraction,hsa05010:Alzheimer's disease,hsa05012:Parkinson's disease,hsa05016:Huntington's disease,	GO:0006091~generation of precursor metabolites and energy,GO:0008152~metabolic process,GO:0009987~cellular process,GO:0015980~energy derivation by oxidation of organic compounds,GO:0044237~cellular metabolic process,GO:0045333~cellular respiration,GO:0055114~oxidation reduction,
EPPIN	WAP four-disulfide core domain 6; serine peptidase inhibitor-like, with Kunitz and WAP domains 1 (eppin)	20	44165625	44176391	H-CHS/H-CHB
WFDC8	WAP four-disulfide core domain 8	20	44179792	44207965	H-CHS/H-CHB
DOK5	docking protein 5	20	53092136	53267710	D-JPT/F*-JPT/D*-JPT/D-CHS					GO:0000165~MAPKKK cascade,GO:0007165~signal transduction,GO:0007166~cell surface receptor linked signal transduction,GO:0007167~enzyme linked receptor protein signaling pathway,GO:0007169~transmembrane receptor protein tyrosine kinase signaling pathway,GO:0007242~intracellular signaling cascade,GO:0007243~protein kinase cascade,GO:0007275~multicellular organismal development,GO:0007399~nervous sy…
PPDPF	pancreatic progenitor cell differentiation and proliferation factor homolog (zebrafish)	20	62152077	62153559	LSBL					GO:0007275~multicellular organismal development,GO:0009987~cellular process,GO:0030154~cell differentiation,GO:0032501~multicellular organismal process,GO:0032502~developmental process,GO:0048869~cellular developmental process,
PTK6	PTK6 protein tyrosine kinase 6	20	62159778	62168723	LSBL					GO:0006464~protein modification process,GO:0006468~protein amino acid phosphorylation,GO:0006793~phosphorus metabolic process,GO:0006796~phosphate metabolic process,GO:0008152~metabolic process,GO:0009987~cellular process,GO:0016310~phosphorylation,GO:0019538~protein metabolic process,GO:0043170~macromolecule metabolic process,GO:0043412~biopolymer modification,GO:0043687~post-translational prote…
SRMS	src-related kinase lacking C-terminal regulatory tyrosine and N-terminal myristylation sites	20	62172163	62178857	LSBL					GO:0006464~protein modification process,GO:0006468~protein amino acid phosphorylation,GO:0006793~phosphorus metabolic process,GO:0006796~phosphate metabolic process,GO:0008152~metabolic process,GO:0009987~cellular process,GO:0016310~phosphorylation,GO:0019538~protein metabolic process,GO:0043170~macromolecule metabolic process,GO:0043412~biopolymer modification,GO:0043687~post-translational prote…
C20orf195	chromosome 20 open reading frame 195	20	62184373	62188061	LSBL
HELZ2	peroxisomal proliferator-activated receptor A interacting complex 285	20	62189439	62205592	LSBL					GO:0006139~nucleobase, nucleoside, nucleotide and nucleic acid metabolic process,GO:0006350~transcription,GO:0006807~nitrogen compound metabolic process,GO:0008152~metabolic process,GO:0009058~biosynthetic process,GO:0009059~macromolecule biosynthetic process,GO:0009889~regulation of biosynthetic process,GO:0009987~cellular process,GO:0010467~gene expression,GO:0010468~regulation of gene expressi…
TPTE	transmembrane phosphatase with tensin homology	21	10906201	11029719	IHS					GO:0006464~protein modification process,GO:0006470~protein amino acid dephosphorylation,GO:0006793~phosphorus metabolic process,GO:0006796~phosphate metabolic process,GO:0007165~signal transduction,GO:0008152~metabolic process,GO:0009987~cellular process,GO:0016311~dephosphorylation,GO:0019538~protein metabolic process,GO:0043170~macromolecule metabolic process,GO:0043412~biopolymer modification,…
BAGE2	B melanoma antigen family, member 2; B melanoma antigen family, member 3; B melanoma antigen family, member 4; B melanoma antigen family, member 5	21	10996026	11098980	IHS
LINC00478	chromosome 21 open reading frame 34	21	17442842	17999716	rsbEasAfr
CHODL	chondrolectin	21	19273580	19639690	D*-CHB/D*-CHS/F*-CHB/F*-CHS					GO:0007275~multicellular organismal development,GO:0007517~muscle organ development,GO:0032501~multicellular organismal process,GO:0032502~developmental process,GO:0048513~organ development,GO:0048731~system development,GO:0048856~anatomical structure development,
NCAM2	neural cell adhesion molecule 2	21	22370633	22915650	H-CHS/H-CHB				hsa04514:Cell adhesion molecules (CAMs),hsa05020:Prion diseases,	GO:0000902~cell morphogenesis,GO:0000904~cell morphogenesis involved in differentiation,GO:0003008~system process,GO:0007155~cell adhesion,GO:0007158~neuron adhesion,GO:0007275~multicellular organismal development,GO:0007399~nervous system development,GO:0007409~axonogenesis,GO:0007413~axonal fasciculation,GO:0007600~sensory perception,GO:0007606~sensory perception of chemical stimulus,GO:0007608…
MORC3	MORC family CW-type zinc finger 3	21	37692487	37758446	D*-CHS/F*-CHS					GO:0006464~protein modification process,GO:0006468~protein amino acid phosphorylation,GO:0006793~phosphorus metabolic process,GO:0006796~phosphate metabolic process,GO:0007275~multicellular organismal development,GO:0007568~aging,GO:0007569~cell aging,GO:0008104~protein localization,GO:0008152~metabolic process,GO:0008285~negative regulation of cell proliferation,GO:0009791~post-embryonic develop…
SLC37A1	solute carrier family 37 (glycerol-3-phosphate transporter), member 1	21	43916128	44001550	rsbEasAfr/rsbEasEur					GO:0006810~transport,GO:0008643~carbohydrate transport,GO:0009987~cellular process,GO:0051179~localization,GO:0051234~establishment of localization,GO:0055085~transmembrane transport,
WDR4	WD repeat domain 4	21	44263204	44299678	IHS					GO:0006139~nucleobase, nucleoside, nucleotide and nucleic acid metabolic process,GO:0006396~RNA processing,GO:0006399~tRNA metabolic process,GO:0006400~tRNA modification,GO:0006807~nitrogen compound metabolic process,GO:0008033~tRNA processing,GO:0008152~metabolic process,GO:0009451~RNA modification,GO:0009987~cellular process,GO:0010467~gene expression,GO:0016070~RNA metabolic process,GO:0034470…
NDUFV3	NADH dehydrogenase (ubiquinone) flavoprotein 3, 10kDa	21	44299754	44329783	IHS				hsa00190:Oxidative phosphorylation,hsa05010:Alzheimer's disease,hsa05012:Parkinson's disease,hsa05016:Huntington's disease,	GO:0006091~generation of precursor metabolites and energy,GO:0006119~oxidative phosphorylation,GO:0006120~mitochondrial electron transport, NADH to ubiquinone,GO:0006793~phosphorus metabolic process,GO:0006796~phosphate metabolic process,GO:0006810~transport,GO:0008152~metabolic process,GO:0009987~cellular process,GO:0015980~energy derivation by oxidation of organic compounds,GO:0016310~phosphory…
AP000350.7	similar to Glutathione S-transferase theta-4; glutathione S-transferase theta pseudogene 1	22	24282185	24284985	H-CHB/H-CHS/H-JPT
GSTT2B	glutathione S-transferase theta 2B (gene/pseudogene); glutathione S-transferase theta 2	22	24299601	24303373	H-CHB/H-CHS/H-JPT		CANCER,CHEMDEPENDENCY,		hsa00480:Glutathione metabolism,hsa00980:Metabolism of xenobiotics by cytochrome P450,hsa00982:Drug metabolism,
APOL4	apolipoprotein L, 4	22	36585172	36600886	rsbEasEur	[17]	PSYCH,	Schizophrenia,		GO:0006629~lipid metabolic process,GO:0006810~transport,GO:0006869~lipid transport,GO:0008152~metabolic process,GO:0009987~cellular process,GO:0010876~lipid localization,GO:0033036~macromolecule localization,GO:0042157~lipoprotein metabolic process,GO:0043170~macromolecule metabolic process,GO:0044237~cellular metabolic process,GO:0044238~primary metabolic process,GO:0044260~cellular macromolecul…
SERHL	serine hydrolase-like	22	42896585	42908566	LSBL
TRMU	tRNA 5-methylaminomethyl-2-thiouridylate methyltransferase	22	46726772	46753237	D-CHB	[17,20]		Deafness, mitochondrial, modifier of,		GO:0006139~nucleobase, nucleoside, nucleotide and nucleic acid metabolic process,GO:0006396~RNA processing,GO:0006399~tRNA metabolic process,GO:0006807~nitrogen compound metabolic process,GO:0008033~tRNA processing,GO:0008152~metabolic process,GO:0009987~cellular process,GO:0010467~gene expression,GO:0016070~RNA metabolic process,GO:0034470~ncRNA processing,GO:0034641~cellular nitrogen compound m…
CELSR1	cadherin, EGF LAG seven-pass G-type receptor 1 (flamingo homolog, Drosophila)	22	46756731	46933067	D-JPT/D-CHB/D-CHS	[15,17,20]	PSYCH,			GO:0001736~establishment of planar polarity,GO:0001738~morphogenesis of a polarized epithelium,GO:0001838~embryonic epithelial tube formation,GO:0001841~neural tube formation,GO:0001843~neural tube closure,GO:0002009~morphogenesis of an epithelium,GO:0007155~cell adhesion,GO:0007156~homophilic cell adhesion,GO:0007164~establishment of tissue polarity,GO:0007165~signal transduction,GO:0007166~cell…
FAM19A5	family with sequence similarity 19 (chemokine (C-C motif)-like), member A5	22	48885272	49246724	IHS
